# Supplementary material for: Bis(2,6-dimethyl­pyridinium) tetra­bromido­zincate(II)
Source: Acta Crystallogr Sect E Struct Rep Online. 2009 Apr 30;65(Pt 5):m581–2. doi: 10.1107/S1600536809015219 (PMC2977623; doi:10.1107/S1600536809015219)
Supplement: Supplementary file 2 [file e-65-0m581-Isup2.hkl]

# 
# h,k,l, Fc-squared, Fo-squared, sigma(Fo-squared) and status flag 
# 
data_I
_shelx_title ' Pbcna in Pbcn' 
_shelx_refln_list_code          4 
_shelx_F_calc_maximum      262.12 
_exptl_crystal_F_000      1152.00 
_reflns_d_resolution_high  0.8254 
 
loop_ 
 _symmetry_equiv_pos_as_xyz 
 'x, y, z' 
 '-x+1/2, -y+1/2, z+1/2' 
 '-x, y, -z+1/2' 
 'x+1/2, -y+1/2, -z' 
 '-x, -y, -z' 
 'x-1/2, y-1/2, -z-1/2' 
 'x, -y, z-1/2' 
 '-x-1/2, y-1/2, z' 
 
_cell_length_a    17.2371 
_cell_length_b     9.0754 
_cell_length_c    13.7302 
_cell_angle_alpha  90.000 
_cell_angle_beta   90.000 
_cell_angle_gamma  90.000 
 
_shelx_F_squared_multiplier     1.000 
 
loop_ 
 _refln_index_h 
 _refln_index_k 
 _refln_index_l 
 _refln_F_squared_calc 
 _refln_F_squared_meas 
 _refln_F_squared_sigma 
 _refln_observed_status 
   6   0   0     8412.97     8908.31    473.28 o 
   8   0   0     4031.47     3985.93    358.08 o 
  10   0   0     1623.68     2071.39    360.02 o 
  12   0   0     4205.48     3645.37    526.22 o 
  14   0   0    14026.37    13261.66    979.65 o 
  16   0   0     2625.51     1974.87    612.23 o 
  18   0   0     8574.82     8429.19    901.81 o 
  20   0   0     5065.50     5433.42    886.24 o 
   1   1   0        7.64       22.16     53.60 o 
   5   1   0    34980.91    39104.54   3628.24 o 
   7   1   0     2678.69     2101.54    274.59 o 
   9   1   0    59366.28    58036.24   4024.07 o 
  11   1   0    16406.33    16167.90   1235.75 o 
  13   1   0       61.96     -183.12    328.82 o 
  15   1   0     1716.50     1399.80    584.60 o 
  17   1   0        0.43      525.75    629.36 o 
  19   1   0      324.10      556.87    547.02 o 
   0   2   0     1154.42     1058.66    177.48 o 
   2   2   0     7584.24     7448.37    360.02 o 
   4   2   0    33556.08    31815.45   1161.02 o 
   6   2   0    13342.25    13056.16    737.56 o 
   8   2   0      716.54      644.15    280.23 o 
  10   2   0      993.59     1222.52    374.42 o 
  12   2   0      501.14     1136.50    383.76 o 
  14   2   0     6713.85     5061.72    671.39 o 
  16   2   0     3021.04     2889.91    649.60 o 
  18   2   0        2.49     1065.67    601.72 o 
  20   2   0        3.46      206.67    715.37 o 
   3   3   0       29.22       61.50    186.04 o 
   5   3   0    16416.47    14830.97    704.09 o 
   7   3   0     8952.61     7955.13    387.66 o 
   9   3   0     4855.64     5289.80    412.18 o 
  11   3   0     6639.93     7481.84    570.98 o 
  13   3   0     4867.88     4770.59    569.81 o 
  15   3   0      532.66     -508.31    579.15 o 
  17   3   0       22.37     -615.35    615.35 o 
  19   3   0      505.22      402.45    714.60 o 
   0   4   0    17143.65    17358.52    836.42 o 
   2   4   0     5936.46     6309.53    343.68 o 
   4   4   0      299.78      105.48    242.87 o 
   6   4   0    10552.44    10283.01    404.78 o 
   8   4   0     3700.58     3403.67    320.32 o 
  10   4   0    10075.87     9931.16    504.03 o 
  12   4   0     8838.79     8561.13    641.03 o 
  14   4   0     3122.82     3095.41    602.89 o 
  16   4   0       11.34     -115.60    570.98 o 
  18   4   0      481.56      593.94    688.52 o 
   1   5   0     1817.77     1763.05    241.77 o 
   3   5   0    15973.10    16680.12    823.19 o 
   5   5   0    16915.87    18309.75    844.20 o 
   7   5   0       31.23       13.23    295.02 o 
   9   5   0     3800.60     3690.52    397.78 o 
  11   5   0      323.59      350.68    358.85 o 
  13   5   0      837.74      136.22    470.17 o 
  15   5   0      638.66     1093.30    555.02 o 
  17   5   0       15.77     -237.42    672.95 o 
   0   6   0     7970.40     8640.92    563.97 o 
   2   6   0       42.93      170.48    340.17 o 
   4   6   0     4095.27     3665.61    442.54 o 
   6   6   0      454.55     1062.16    335.50 o 
   8   6   0     3230.19     3657.44    426.97 o 
  10   6   0     5174.14     4319.49    493.91 o 
  12   6   0       32.67     -254.93    426.97 o 
  14   6   0     1724.32     2705.81    516.88 o 
  16   6   0       76.43      703.70    600.95 o 
   1   7   0    15291.39    16320.98    726.66 o 
   3   7   0      429.63     -448.76    448.76 o 
   5   7   0     1919.45     1886.13    455.77 o 
   7   7   0       22.40     -434.75    434.75 o 
   9   7   0     1640.30     2224.35    487.68 o 
  11   7   0      199.41     -472.50    472.50 o 
  13   7   0      551.28      200.83    510.65 o 
  15   7   0      142.74      273.23    566.69 o 
   0   8   0      289.93      913.87    497.03 o 
   2   8   0       45.12      433.58    480.29 o 
   4   8   0     1155.21     1234.58    518.43 o 
   6   8   0      498.72      179.04    488.46 o 
   8   8   0     1253.12     1471.23    530.50 o 
  10   8   0     2248.29     2132.89    576.42 o 
  12   8   0      356.57     1042.70    532.83 o 
  14   8   0      114.26      475.23    557.35 o 
   1   9   0      191.50     -146.73    400.09 o 
   3   9   0      165.10       16.74    600.56 o 
   5   9   0      653.08      606.78    576.81 o 
   7   9   0      307.50        0.00    603.28 o 
   9   9   0        0.38     -553.07    615.74 o 
  11   9   0        0.05      205.50    613.01 o 
   0  10   0       24.26     -458.49    630.14 o 
   2  10   0        1.09      642.20    644.15 o 
   4  10   0      138.46      414.12    631.30 o 
   6  10   0      152.10     -648.43    683.85 o 
   8  10   0       50.62      859.38    664.39 o 
   1   1   1    68708.79    63632.57   1153.36 o 
   2   1   1     8527.50     8512.92    310.16 o 
   3   1   1    20740.52    19038.93   1165.02 o 
   4   1   1     8901.12     9945.93    529.09 o 
   5   1   1        8.79      141.31    104.86 o 
   6   1   1    20076.66    20562.31    540.66 o 
   7   1   1     1145.25      937.55    135.32 o 
   8   1   1     4500.82     5072.74    193.55 o 
   9   1   1     3518.47     3653.07    195.84 o 
  10   1   1      333.25      451.94    175.36 o 
  11   1   1      239.68      333.62    260.16 o 
  12   1   1     4229.10     4272.15    341.79 o 
  13   1   1      162.21     -346.66    364.11 o 
  14   1   1      366.33      834.77    251.33 o 
  15   1   1       21.18      167.99    274.35 o 
  16   1   1      381.21      674.67    292.23 o 
  17   1   1     2125.78     2579.63    376.67 o 
  18   1   1      359.27      730.44    328.30 o 
  19   1   1     2561.86     3388.13    391.20 o 
  20   1   1       55.79      -10.46    375.03 o 
   0   2   1     2673.99     2662.02    140.91 o 
   1   2   1      364.56      436.35     82.66 o 
   2   2   1     5063.68     5549.00    216.01 o 
   3   2   1    48120.54    52152.91   3770.70 o 
   4   2   1    17952.47    20711.66   2537.48 o 
   5   2   1    16511.31    16555.03    515.35 o 
   6   2   1      762.43      937.16    167.56 o 
   7   2   1     8301.47     8745.06    478.73 o 
   8   2   1    37399.21    35295.24   1401.95 o 
   9   2   1      102.33      151.02    226.71 o 
  10   2   1    34115.34    34209.03   1163.49 o 
  11   2   1      136.47       -6.09    282.97 o 
  12   2   1     4173.31     3851.30    355.02 o 
  13   2   1     1445.89     1498.27    668.67 o 
  14   2   1      401.53      178.35    357.65 o 
  15   2   1     1677.43     1662.08    400.98 o 
  16   2   1       10.59      669.38    379.48 o 
  17   2   1     3499.75     3195.15    497.96 o 
  18   2   1      250.32     -186.47    483.80 o 
  19   2   1      114.06     -521.91    521.91 o 
  20   2   1        0.24      188.14    525.75 o 
   2   3   1      175.62      155.57    133.59 o 
   3   3   1    11864.11    11381.59    703.50 o 
   4   3   1     1265.28     1233.41    159.28 o 
   5   3   1    33545.93    32215.86    875.00 o 
   6   3   1     9463.14     9543.37    328.80 o 
   7   3   1     6626.60     6348.48    453.63 o 
   8   3   1     5787.83     6689.06    347.33 o 
   9   3   1      365.72      -13.05    243.63 o 
  10   3   1       65.18      130.36    241.95 o 
  11   3   1      983.74     1002.14    284.05 o 
  12   3   1     2655.29     2224.84    354.43 o 
  13   3   1    13556.75    13183.43    776.87 o 
  14   3   1      664.05      350.76    368.50 o 
  15   3   1     5257.89     4625.36    461.54 o 
  16   3   1       33.10     -365.25    410.83 o 
  17   3   1       96.24      337.78    497.03 o 
  18   3   1       25.17     -484.41    484.41 o 
  19   3   1      792.65      314.87    672.17 o 
  20   3   1      164.43     -563.93    563.93 o 
   1   4   1     1177.70     1152.85    129.36 o 
   2   4   1        8.20       71.32    207.45 o 
   3   4   1     2327.21     2321.43    197.49 o 
   4   4   1    29585.50    31193.17   2463.53 o 
   5   4   1     1301.62     1448.79    287.63 o 
   6   4   1    15863.67    14689.68   1013.51 o 
   7   4   1     6566.01     7629.19    278.90 o 
   8   4   1       28.23     -178.96    178.96 o 
   9   4   1       14.87     -210.77    210.77 o 
  10   4   1     1555.94     1186.02    262.73 o 
  11   4   1     1684.35     2094.89    305.22 o 
  12   4   1     1408.07     2127.35    566.30 o 
  13   4   1      720.37      184.57    342.88 o 
  14   4   1     4311.99     4269.44    444.18 o 
  15   4   1        5.36      349.72    370.83 o 
  16   4   1      668.73      814.17    428.19 o 
  17   4   1      176.17      219.69    450.25 o 
  18   4   1      491.81      708.06    469.61 o 
  19   4   1        0.60      255.44    504.24 o 
   1   5   1     1189.84     1183.07    190.84 o 
   2   5   1     4745.91     5307.40    294.52 o 
   3   5   1      786.03      426.60    221.38 o 
   4   5   1     3033.49     3523.26    249.99 o 
   5   5   1     3229.42     3503.61    268.46 o 
   6   5   1     1489.76     1471.37    284.32 o 
   7   5   1     1104.45     1614.65    232.52 o 
   8   5   1        5.73     -214.09    214.09 o 
   9   5   1    10348.63     9760.54    376.59 o 
  10   5   1        3.98        8.44    237.37 o 
  11   5   1     5286.50     5242.71    343.47 o 
  12   5   1        8.69      130.91    274.91 o 
  13   5   1        0.34     -331.15    331.15 o 
  14   5   1      323.89      162.99    361.78 o 
  15   5   1      521.02      750.13    417.15 o 
  16   5   1      783.09      745.20    679.18 o 
  17   5   1        8.52     -151.47    445.96 o 
  18   5   1      221.88      280.57    501.15 o 
   0   6   1    15845.31    15515.15    521.69 o 
   1   6   1       15.33       76.80    186.57 o 
   2   6   1     7213.58     7817.05    586.74 o 
   3   6   1      347.95      557.24    252.65 o 
   4   6   1      581.53      753.49    389.02 o 
   5   6   1     1845.37     2072.50    275.31 o 
   6   6   1       27.61      -41.97    251.15 o 
   7   6   1     2016.37     1928.72    299.98 o 
   8   6   1      158.57      297.93    408.48 o 
   9   6   1      405.29      178.21    272.60 o 
  10   6   1      316.45      670.52    428.33 o 
  11   6   1       69.65     -327.37    608.15 o 
  12   6   1       35.63     -320.32    320.32 o 
  13   6   1      623.16      188.16    679.18 o 
  14   6   1       88.66      -25.36    350.61 o 
  15   6   1      324.38      799.70    387.88 o 
  16   6   1        4.70       93.80    482.24 o 
  17   6   1       46.79     -433.21    477.70 o 
   1   7   1      277.47     -134.07    221.60 o 
   2   7   1        1.20      341.14    285.74 o 
   3   7   1      134.39       16.80    396.22 o 
   4   7   1      470.62      408.34    309.24 o 
   5   7   1        3.95     -192.37    295.59 o 
   6   7   1      227.32      149.70    302.68 o 
   7   7   1       20.14      -36.02    299.21 o 
   8   7   1       95.19      438.04    303.78 o 
   9   7   1       77.93      160.31    307.32 o 
  10   7   1        9.90      -16.46    301.43 o 
  11   7   1      441.80      444.22    334.01 o 
  12   7   1        6.21      508.26    338.49 o 
  13   7   1      236.57       18.20    731.33 o 
  14   7   1        0.15      519.91    397.00 o 
  15   7   1        1.10     -399.03    399.03 o 
  16   7   1        7.28      755.23    581.68 o 
   0   8   1     2108.39     2114.24    706.23 o 
   1   8   1        0.28       -4.78    241.94 o 
   2   8   1      572.67     1519.12    437.48 o 
   3   8   1       21.89      794.13    478.54 o 
   4   8   1       27.61     -102.86    347.57 o 
   5   8   1      144.65       55.12    447.79 o 
   6   8   1       13.36     -217.51    352.79 o 
   7   8   1      192.24     -146.01    354.58 o 
   8   8   1      730.80      870.79    393.71 o 
   9   8   1       14.75      -48.58    371.03 o 
  10   8   1      430.08      439.98    397.91 o 
  11   8   1      183.89     -157.83    384.48 o 
  12   8   1        1.38      192.58    377.58 o 
  13   8   1       10.45      607.77    390.71 o 
  14   8   1        0.29      537.30    406.28 o 
   1   9   1      327.65      449.81    286.39 o 
   2   9   1      167.69      873.95    385.09 o 
   3   9   1      226.29      180.84    394.30 o 
   4   9   1      160.90      689.05    402.43 o 
   5   9   1      285.95      999.04    390.17 o 
   6   9   1       40.41       -4.44    409.74 o 
   7   9   1      181.45      816.41    410.74 o 
   8   9   1        0.13       59.64    401.70 o 
   9   9   1      946.00      574.70    990.35 o 
  10   9   1        0.31      244.38    432.43 o 
  11   9   1      194.36      416.41    422.93 o 
   0  10   1      401.30     1027.37    444.06 o 
   1  10   1        8.99       50.40    368.47 o 
   2  10   1       11.95       69.12    435.42 o 
   3  10   1       32.27     -445.31    445.31 o 
   4  10   1      413.85      456.21    461.80 o 
   5  10   1       61.65      128.45    437.42 o 
   6  10   1      342.23     1788.18    441.60 o 
   7  10   1      175.74      341.32    465.28 o 
   8  10   1        4.78      138.84    632.08 o 
   0   0   2     9176.26     8419.07    333.17 o 
   1   0   2      387.50      463.07     67.90 o 
   2   0   2    38262.13    36109.25   1569.31 o 
   3   0   2     1464.60     1466.17    144.79 o 
   7   0   2    63078.92    67762.79   2490.57 o 
   8   0   2    11539.11    12095.58    505.98 o 
   9   0   2    12460.49    14273.22    624.69 o 
  10   0   2    24653.76    25191.04   1248.60 o 
  11   0   2     8541.08     9261.33    578.37 o 
  12   0   2     1808.70     2044.54    454.99 o 
  13   0   2    14447.21    14758.18    739.12 o 
  14   0   2       31.63      375.98    469.39 o 
  15   0   2     3052.98     3676.12    565.14 o 
  16   0   2       24.17      140.12    588.88 o 
  17   0   2       32.66      273.23    624.69 o 
  18   0   2     2614.08     3521.21    777.26 o 
  19   0   2      566.96     1714.48    707.20 o 
  20   0   2      860.08      141.67    830.19 o 
   1   1   2    29349.05    30449.35    862.56 o 
   2   1   2    30486.72    32862.41   2521.71 o 
   3   1   2     5496.53     5871.58    214.07 o 
   4   1   2    55945.11    62668.07   7010.31 o 
   5   1   2    14119.57    16002.42   1210.84 o 
   6   1   2      109.14      -60.78    183.51 o 
   7   1   2      552.16      787.68    199.28 o 
   8   1   2      719.14      804.51    203.95 o 
   9   1   2    10783.17    10808.49    396.55 o 
  10   1   2     2670.91     3261.16    472.31 o 
  11   1   2     2548.15     2728.74    307.13 o 
  12   1   2      837.55      177.43    320.56 o 
  13   1   2     2249.77     2523.94    556.57 o 
  14   1   2     1744.33     1574.91    385.39 o 
  15   1   2      478.27     1247.00    814.62 o 
  16   1   2     5179.54     4204.43    505.19 o 
  17   1   2      489.00      521.65    468.94 o 
  18   1   2     1985.02     1773.73    522.99 o 
  19   1   2      774.32     1495.41    876.51 o 
  20   1   2       66.80     -565.33    565.33 o 
   1   2   2    33630.29    33454.37    993.04 o 
   2   2   2     1206.94      832.92    215.23 o 
   3   2   2     7962.79     8971.36    447.98 o 
   4   2   2    32976.12    32408.61   1370.42 o 
   5   2   2      127.32       -7.01    151.01 o 
   6   2   2    16220.65    15875.62    729.00 o 
   7   2   2     1609.14     1881.46    271.67 o 
   8   2   2       75.44      181.76    280.62 o 
   9   2   2      861.06      981.60    321.10 o 
  10   2   2       45.10     -376.76    376.76 o 
  11   2   2      879.87      845.76    414.51 o 
  12   2   2     3281.06     3184.15    545.68 o 
  13   2   2      938.24     1257.94    484.57 o 
  14   2   2     4028.16     4316.37    601.72 o 
  15   2   2      919.02      558.91    583.82 o 
  16   2   2      828.28     1505.09    612.62 o 
  17   2   2      338.21     1280.12    634.03 o 
  18   2   2        7.29     -609.51    695.13 o 
  19   2   2        7.80      994.44    681.12 o 
  20   2   2       12.44     -712.26    815.79 o 
   1   3   2     4281.70     4047.42    223.90 o 
   2   3   2     3157.06     3356.96    287.63 o 
   3   3   2     1058.10     1135.72    263.50 o 
   4   3   2     4902.56     4812.23    342.90 o 
   5   3   2     1937.56     1561.91    301.25 o 
   6   3   2    10060.12     9371.47    486.52 o 
   7   3   2     3054.80     2792.22    299.30 o 
   8   3   2     5933.58     5597.66    479.90 o 
   9   3   2      490.05      471.73    364.69 o 
  10   3   2       60.35      396.61    384.54 o 
  11   3   2       27.09     -281.40    413.73 o 
  12   3   2     1926.88     1869.00    503.25 o 
  13   3   2      140.62      168.14    511.43 o 
  14   3   2     2990.62     2241.48    602.11 o 
  15   3   2     1068.44      909.20    603.28 o 
  16   3   2     1023.43      622.74    651.15 o 
  17   3   2      449.40     1129.89    615.35 o 
  18   3   2       67.87     -484.96    709.54 o 
  19   3   2       17.32      426.19    742.23 o 
   0   4   2     2985.32     2713.20    323.83 o 
   1   4   2       56.97      321.13    182.73 o 
   2   4   2      744.44      809.95    286.46 o 
   3   4   2     5016.97     4706.75    477.56 o 
   4   4   2     4671.81     4034.97    389.21 o 
   5   4   2    17953.40    17305.20    616.12 o 
   6   4   2     1243.14      907.65    353.79 o 
   7   4   2    11938.47    12592.60    672.56 o 
   8   4   2      192.02     -187.21    302.81 o 
   9   4   2     1130.38     1024.80    318.38 o 
  10   4   2       54.45     -180.59    386.88 o 
  11   4   2     1801.72     1266.11    502.86 o 
  12   4   2     1027.90     1696.58    509.87 o 
  13   4   2     1629.50     1517.15    550.35 o 
  14   4   2      347.30     -501.70    563.97 o 
  15   4   2      914.87      712.65    610.68 o 
  16   4   2      167.29      381.43    633.25 o 
  17   4   2      859.31      487.29    674.90 o 
  18   4   2        0.06      625.08    697.47 o 
  19   4   2      337.66      205.50    771.42 o 
   1   5   2      108.32      127.01    230.62 o 
   2   5   2     7115.99     7031.91    508.31 o 
   3   5   2     6148.27     5517.88    472.50 o 
   4   5   2     4494.49     4997.11    462.39 o 
   5   5   2     6035.89     5960.02    507.53 o 
   6   5   2      232.29      239.76    360.41 o 
   7   5   2      962.70      759.35    406.73 o 
   8   5   2       94.09     -392.33    392.33 o 
   9   5   2       39.01      -30.75    377.54 o 
  10   5   2      792.27     1078.51    343.29 o 
  11   5   2       72.59      518.43    367.42 o 
  12   5   2      376.04      900.64    455.77 o 
  13   5   2     1965.33     1151.29    582.26 o 
  14   5   2      364.37      965.64    564.75 o 
  15   5   2      816.55      643.76    623.91 o 
  16   5   2     1506.47      999.89    702.14 o 
  17   5   2        3.33      -30.75    666.33 o 
  18   5   2      294.58     -721.99    729.39 o 
   0   6   2     5672.19     6123.88    539.84 o 
   1   6   2     1306.61     1617.61    298.75 o 
   2   6   2     1474.76     1456.05    446.04 o 
   3   6   2     3396.05     3187.27    506.37 o 
   4   6   2     2214.03      837.98    488.07 o 
   5   6   2      195.31      -53.71    444.87 o 
   6   6   2      752.59      273.62    435.92 o 
   7   6   2     2059.46     1978.37    495.86 o 
   8   6   2     1330.78     1438.14    472.12 o 
   9   6   2      111.38     -462.00    462.00 o 
  10   6   2      961.27      853.54    476.79 o 
  11   6   2      251.87       24.91    450.71 o 
  12   6   2      242.89      -27.63    444.87 o 
  13   6   2       56.84     -382.60    469.78 o 
  14   6   2      436.56      191.88    544.12 o 
  15   6   2      351.26      239.76    610.68 o 
  16   6   2        0.14      869.11    659.72 o 
  17   6   2      269.50      153.35    720.04 o 
   1   7   2     3421.38     3325.62    388.36 o 
   2   7   2      812.18      707.20    477.18 o 
   3   7   2        9.70      440.20    453.82 o 
   4   7   2      178.50      -63.83    478.73 o 
   5   7   2      150.13      -15.96    483.40 o 
   6   7   2     4096.75     3022.63    585.77 o 
   7   7   2      398.45      653.10    502.08 o 
   8   7   2     2338.72     3088.41    540.62 o 
   9   7   2     2683.01     3017.57    594.33 o 
  10   7   2      197.88      610.29    522.71 o 
  11   7   2     1203.27     1799.72    528.94 o 
  12   7   2     1564.28     2612.40    620.79 o 
  13   7   2       11.42      176.31    487.68 o 
  14   7   2      416.21      641.03    525.05 o 
  15   7   2       24.67       31.14    559.69 o 
   0   8   2     1306.01      668.28    546.07 o 
   1   8   2      838.81     1347.82    375.65 o 
   2   8   2      174.47       37.75    533.61 o 
   3   8   2     2579.98     3098.53    586.93 o 
   4   8   2      583.25       89.52    537.89 o 
   5   8   2      266.92      -77.06    539.84 o 
   6   8   2      227.95      125.33    541.40 o 
   7   8   2       34.13      992.10    543.73 o 
   8   8   2      347.83      540.62    550.74 o 
   9   8   2        9.90      -47.09    590.83 o 
  10   8   2      530.76      996.00    595.50 o 
  11   8   2      282.73      442.15    600.56 o 
  12   8   2        0.10       98.08    597.83 o 
  13   8   2        3.62     -328.89    620.41 o 
  14   8   2      171.20      444.87    581.10 o 
   1   9   2        7.15      112.84    408.68 o 
   2   9   2       55.84       77.84    616.90 o 
   3   9   2      184.10      806.45    569.42 o 
   4   9   2        2.75     -646.48    646.48 o 
   5   9   2      565.35      432.42    627.41 o 
   6   9   2      170.70      879.62    609.51 o 
   7   9   2      179.00      548.01    616.51 o 
   8   9   2      243.80     -216.79    676.45 o 
   9   9   2        0.20      827.08    642.98 o 
  10   9   2       48.97      383.76    659.33 o 
   0  10   2       46.13     -340.95    655.82 o 
   1  10   2        4.44     -473.73    473.73 o 
   2  10   2       42.30      100.03    675.67 o 
   3  10   2        0.39      447.60    638.70 o 
   4  10   2        7.70     -311.76    656.99 o 
   5  10   2        2.94     -214.85    642.98 o 
   6  10   2       49.36     1750.68    656.21 o 
   7  10   2       19.00       68.89    654.27 o 
   8  10   2       44.29       11.29    703.31 o 
   2   1   3       11.86      -30.20     99.06 o 
   3   1   3        7.03      355.08    299.89 o 
   4   1   3     3647.26     3557.88    191.88 o 
   6   1   3     8389.03     8399.09    282.03 o 
   7   1   3    17642.19    18061.80   1880.09 o 
   8   1   3     7899.51     8186.56    324.02 o 
   9   1   3    23835.89    23787.63    770.69 o 
  10   1   3        3.02       38.33    418.01 o 
  11   1   3    11340.21    10871.78   1194.69 o 
  12   1   3     3296.12     2046.47    365.60 o 
  13   1   3     1835.61     1630.18    343.82 o 
  14   1   3     1648.31     1594.92    362.30 o 
  15   1   3      729.25     1043.78    625.27 o 
  16   1   3        2.93     -122.01    548.99 o 
  17   1   3      182.50     -201.54    441.15 o 
  18   1   3        5.15     -387.60    963.89 o 
  19   1   3        9.75      149.52    713.04 o 
  20   1   3       82.72       82.14    530.40 o 
   0   2   3    67230.48    69873.48   2425.97 o 
   1   2   3    41118.46    43573.09   3011.54 o 
   2   2   3    41158.14    43660.76   1652.99 o 
   3   2   3    53190.14    55605.71   1992.38 o 
   4   2   3      254.80      182.15    177.09 o 
   5   2   3     6301.48     5920.32    283.35 o 
   6   2   3       41.82      -35.42    183.32 o 
   7   2   3     2461.53     2679.34    256.10 o 
   8   2   3     2095.54     1937.50    293.86 o 
   9   2   3      446.51      632.86    290.74 o 
  10   2   3      618.92      864.05    328.50 o 
  11   2   3     3392.87     3242.53    448.76 o 
  12   2   3     3391.72     3513.82    523.10 o 
  13   2   3        5.22     -351.85    483.40 o 
  14   2   3      797.95     -103.14    548.40 o 
  15   2   3     6639.84     6422.41    720.43 o 
  16   2   3      330.77     1027.91    584.21 o 
  17   2   3     2876.23     1735.11    678.79 o 
  18   2   3     1918.72     3286.52    758.19 o 
  19   2   3       26.88      506.37    679.96 o 
  20   2   3      789.56     1265.72    811.90 o 
   1   3   3    10790.54     9982.85    337.78 o 
   2   3   3     6902.88     6640.37    373.64 o 
   3   3   3     9317.99     8566.19    448.76 o 
   4   3   3      401.60      462.77    261.16 o 
   5   3   3    14489.19    15945.67    779.20 o 
   6   3   3    29113.92    29006.11   1243.93 o 
   7   3   3      336.53      298.53    234.31 o 
   8   3   3    16900.83    15050.87    677.23 o 
   9   3   3     1403.09     1683.35    313.32 o 
  10   3   3     1130.21     1656.10    373.64 o 
  11   3   3      105.47       11.68    420.35 o 
  12   3   3     6280.85     5813.29    560.08 o 
  13   3   3      215.00     -339.39    461.22 o 
  14   3   3     1143.18      854.71    547.23 o 
  15   3   3      782.15     1236.92    593.94 o 
  16   3   3      377.90     1508.98    577.98 o 
  17   3   3      164.24     -379.09    676.45 o 
  18   3   3       15.97      653.10    672.56 o 
  19   3   3       38.10     -740.28    740.28 o 
   0   4   3       77.99     -204.73    303.98 o 
   1   4   3     8161.80     7946.11    378.26 o 
   2   4   3     7082.10     6458.60    415.29 o 
   3   4   3     6866.28     6887.13    419.18 o 
   4   4   3     7454.47     7191.49    469.39 o 
   5   4   3       20.66       56.05    308.65 o 
   6   4   3     3438.16     3531.33    414.51 o 
   7   4   3     8204.72     7190.32    533.22 o 
   8   4   3      194.96      718.49    343.68 o 
   9   4   3      554.84     1248.60    293.08 o 
  10   4   3      288.62      219.91    342.12 o 
  11   4   3     3410.15     4019.40    475.62 o 
  12   4   3      407.27      523.88    503.64 o 
  13   4   3     3075.15     3329.72    601.72 o 
  14   4   3     2192.16     2818.68    630.53 o 
  15   4   3      448.86     -262.72    581.48 o 
  16   4   3      343.16      355.35    642.20 o 
  17   4   3     1127.66     2052.32    669.45 o 
  18   4   3       77.22     -449.15    728.61 o 
  19   4   3       63.69      -36.20    773.37 o 
   1   5   3    13314.19    12708.02    500.92 o 
   2   5   3    14303.81    13057.71    635.20 o 
   3   5   3      657.11      506.37    395.83 o 
   4   5   3     5543.52     4926.27    501.31 o 
   5   5   3      207.44      189.16    377.93 o 
   6   5   3      397.42      658.16    407.51 o 
   7   5   3       99.54      136.22    384.54 o 
   8   5   3     1435.31     1784.15    444.87 o 
   9   5   3       20.50        6.62    471.34 o 
  10   5   3      227.25        6.23    511.04 o 
  11   5   3      266.26      129.22    507.53 o 
  12   5   3      965.67     1530.00    565.14 o 
  13   5   3      397.10      397.39    550.35 o 
  14   5   3      150.70      967.58    586.54 o 
  15   5   3        9.78      -89.52    653.49 o 
  16   5   3     1409.85      887.41    702.92 o 
  17   5   3      544.99     -802.17    802.17 o 
  18   5   3      285.23     1430.75    755.07 o 
   0   6   3       25.34     -246.37    393.49 o 
   1   6   3        2.17       -8.40    330.05 o 
   2   6   3       30.43      114.04    420.35 o 
   3   6   3        0.13      224.97    412.18 o 
   4   6   3      142.21     -121.43    435.92 o 
   5   6   3     1425.05     1537.00    492.35 o 
   6   6   3     1027.76      635.97    513.76 o 
   7   6   3     2547.60     2870.45    519.21 o 
   8   6   3     2518.14     2893.41    562.41 o 
   9   6   3      928.90      895.58    552.29 o 
  10   6   3     3715.15     3393.94    638.70 o 
  11   6   3      251.00      886.63    516.88 o 
  12   6   3     1615.88      721.99    559.69 o 
  13   6   3      940.80     1410.12    484.18 o 
  14   6   3      389.92      441.37    589.66 o 
  15   6   3      429.23      934.11    686.57 o 
  16   6   3       20.70     1166.08    706.42 o 
  17   6   3        6.64      226.91    751.96 o 
   1   7   3       36.73     -340.84    340.84 o 
   2   7   3       36.64     -472.89    472.89 o 
   3   7   3      296.01     1673.62    453.43 o 
   4   7   3      523.08      579.54    488.07 o 
   5   7   3       54.04     1028.30    465.89 o 
   6   7   3      762.99     1343.56    539.45 o 
   7   7   3       32.44     -500.14    505.20 o 
   8   7   3       77.85      216.79    538.67 o 
   9   7   3      184.23     -219.52    562.02 o 
  10   7   3       54.90      207.45    582.26 o 
  11   7   3        4.93      -91.47    606.78 o 
  12   7   3        4.36      144.79    590.05 o 
  13   7   3        4.84     -326.94    575.26 o 
  14   7   3        6.39     -583.43    583.43 o 
  15   7   3       64.95     -594.72    594.72 o 
   0   8   3      202.71      994.05    525.44 o 
   1   8   3      190.99       71.36    420.24 o 
   2   8   3       66.62      177.87    537.11 o 
   3   8   3      115.68      439.42    548.01 o 
   4   8   3       87.90      -19.46    577.98 o 
   5   8   3       21.17      457.71    534.39 o 
   6   8   3      396.84       18.68    597.05 o 
   7   8   3      145.70      -79.40    586.54 o 
   8   8   3      604.03      270.50    677.62 o 
   9   8   3       16.12     -294.25    638.70 o 
  10   8   3      457.81     -177.87    656.21 o 
  11   8   3      223.86     -666.72    666.72 o 
  12   8   3      107.39      847.71    679.18 o 
  13   8   3       49.15      695.91    636.75 o 
   1   9   3      478.71      432.19    830.78 o 
   2   9   3      862.41     2114.21    596.27 o 
   3   9   3      136.40     -642.59    642.59 o 
   4   9   3      366.30     -131.55    630.14 o 
   5   9   3       19.21     -228.08    655.43 o 
   6   9   3      240.78      274.40    688.52 o 
   7   9   3        1.02      524.27    640.26 o 
   8   9   3      127.51     -490.41    721.60 o 
   9   9   3        5.40     -243.26    700.97 o 
  10   9   3      136.18     1062.55    702.92 o 
  11   9   3       19.30     -122.99    733.28 o 
   0  10   3        0.38     1068.78    631.30 o 
   1  10   3      127.21     -129.87    480.46 o 
   2  10   3       77.25     -354.96    684.63 o 
   3  10   3      134.48        7.40    695.52 o 
   4  10   3      313.27     1348.23    686.18 o 
   5  10   3      100.42      659.33    678.40 o 
   6  10   3       57.98     1275.45    672.17 o 
   7  10   3      406.05     1229.14    701.36 o 
   1   0   4    25555.31    27767.81    778.85 o 
   3   0   4    41039.11    43122.87   1586.04 o 
   4   0   4        1.13       94.97    160.36 o 
   5   0   4       26.80       61.88    168.14 o 
   6   0   4     9367.14     8830.47    410.23 o 
   7   0   4    30675.90    32222.57   1395.72 o 
   8   0   4    48380.32    53002.27   2177.65 o 
   9   0   4       40.60      142.06    267.78 o 
  10   0   4    27370.68    27725.21   1375.09 o 
  11   0   4     7071.05     7960.58    486.91 o 
  12   0   4    10507.74    11073.50    627.41 o 
  13   0   4     2214.37     1853.82    474.84 o 
  14   0   4     4404.86     4986.60    605.62 o 
  15   0   4     2372.10     2520.16    564.75 o 
  16   0   4      876.55      518.82    572.92 o 
  17   0   4     2308.90     3360.47    648.04 o 
  18   0   4      113.03      923.60    680.73 o 
  19   0   4       13.08      -53.32    706.42 o 
  20   0   4      451.52       63.83    763.25 o 
   1   1   4    18276.03    18921.31    471.05 o 
   2   1   4    34847.48    37738.42   1609.40 o 
   3   1   4     7109.85     6963.39    237.24 o 
   4   1   4     4404.67     4487.28    185.60 o 
   5   1   4     2451.82     2439.87    156.62 o 
   6   1   4    10151.11    10834.43    729.19 o 
   7   1   4      760.98     1010.98    169.57 o 
   8   1   4     9970.27    10991.99    452.00 o 
   9   1   4     5324.00     5452.57    270.73 o 
  10   1   4     1386.84     1300.33    343.48 o 
  11   1   4     3474.63     4000.50    302.30 o 
  12   1   4     7587.56     8290.75    394.60 o 
  13   1   4      730.55      910.62    325.48 o 
  14   1   4       48.86      618.03    310.78 o 
  15   1   4       23.01      163.32    342.19 o 
  16   1   4     2283.34     1361.62    438.63 o 
  17   1   4      555.39      781.10    439.51 o 
  18   1   4      344.62      -18.08    903.36 o 
  19   1   4      517.37      990.63    497.70 o 
  20   1   4      247.32     1362.46    521.75 o 
   1   2   4     1398.60     1702.55    161.08 o 
   2   2   4     7169.60     7052.15    434.75 o 
   3   2   4     6072.53     6718.21    285.29 o 
   4   2   4     1172.86     1014.29    193.05 o 
   5   2   4      852.59      786.60    200.44 o 
   6   2   4     6003.86     5814.07    293.08 o 
   7   2   4     7215.58     7098.08    428.52 o 
   8   2   4     3877.86     3815.07    311.76 o 
   9   2   4     1221.84     1159.08    310.98 o 
  10   2   4     2855.45     2601.11    374.42 o 
  11   2   4     2160.10     2047.65    407.12 o 
  12   2   4     1683.22     2301.81    430.86 o 
  13   2   4     1849.42     1730.83    485.74 o 
  14   2   4      776.82      820.46    460.83 o 
  15   2   4       16.35      136.22    519.60 o 
  16   2   4       28.18      428.13    563.97 o 
  17   2   4      662.67      542.17    620.41 o 
  18   2   4      172.40     -253.77    664.78 o 
  19   2   4        0.02     1396.89    719.27 o 
   1   3   4    12924.44    13039.75    425.00 o 
   2   3   4     1266.14     1127.94    265.83 o 
   3   3   4    17995.28    18377.09    833.69 o 
   4   3   4     1248.24     1672.06    273.23 o 
   5   3   4     1857.70     1571.25    272.45 o 
   6   3   4       55.18      -90.30    248.32 o 
   7   3   4      644.28      685.40    259.99 o 
   8   3   4      285.62        1.95    247.93 o 
   9   3   4     1594.38     1348.23    329.66 o 
  10   3   4       16.70      117.93    298.53 o 
  11   3   4      866.82      877.68    397.39 o 
  12   3   4      202.77      647.26    387.27 o 
  13   3   4        3.66      363.91    401.67 o 
  14   3   4        0.07      458.88    491.97 o 
  15   3   4      184.44      314.10    544.90 o 
  16   3   4       88.80       69.67    602.11 o 
  17   3   4      353.69     1412.07    629.75 o 
  18   3   4      179.15       34.25    644.15 o 
  19   3   4      897.03      492.74    793.99 o 
   0   4   4     7998.48     7506.75    531.28 o 
   1   4   4      136.65       60.02    210.75 o 
   2   4   4    22849.14    22876.39   1124.83 o 
   3   4   4      385.15     1063.33    290.74 o 
   4   4   4     6792.86     6025.41    460.05 o 
   5   4   4      101.91     -350.68    350.68 o 
   6   4   4        9.44      141.28    296.19 o 
   7   4   4      313.29      430.86    314.87 o 
   8   4   4     1591.34     1159.08    361.97 o 
   9   4   4       81.13      206.28    298.53 o 
  10   4   4     2517.46     1865.89    358.08 o 
  11   4   4      190.96     -251.43    354.96 o 
  12   4   4      977.12      913.09    410.23 o 
  13   4   4        0.14      449.15    438.25 o 
  14   4   4       19.94      -88.35    495.86 o 
  15   4   4      169.17       65.00    581.10 o 
  16   4   4       23.91     -660.11    660.11 o 
  17   4   4       63.55     -235.47    681.51 o 
  18   4   4      697.42      516.88    777.26 o 
   1   5   4       56.75       67.67    341.53 o 
   2   5   4     6840.06     7029.97    555.02 o 
   3   5   4       13.97     -254.16    382.21 o 
   4   5   4      758.94      474.45    399.33 o 
   5   5   4     1318.28     1118.60    425.02 o 
   6   5   4     1617.54     2074.12    464.72 o 
   7   5   4     1976.47     2276.90    473.28 o 
   8   5   4      898.94       70.84    460.83 o 
   9   5   4     2762.80     2850.21    514.54 o 
  10   5   4      458.55      476.40    420.35 o 
  12   5   4     1239.74     1580.98    417.24 o 
  13   5   4     1563.16     1714.48    541.78 o 
  14   5   4      172.54     -100.81    569.42 o 
  15   5   4      381.65      238.20    598.61 o 
  16   5   4      715.54     1298.03    691.24 o 
  17   5   4       64.63     -218.74    714.98 o 
   0   6   4      299.62      -68.89    423.85 o 
   1   6   4     1554.36      968.77    328.83 o 
   2   6   4       39.73     -156.85    438.25 o 
   3   6   4     3629.20     3465.94    507.92 o 
   4   6   4      443.07      363.91    453.82 o 
   5   6   4     1481.83     1001.06    517.65 o 
   6   6   4        8.61     -509.87    509.87 o 
   7   6   4     6800.52     6815.90    656.60 o 
   8   6   4       64.11      222.63    500.14 o 
   9   6   4       99.81      557.35    519.99 o 
  10   6   4      149.15      953.18    565.14 o 
  11   6   4     2317.44     1099.53    658.16 o 
  12   6   4       74.47     -637.92    637.92 o 
  13   6   4      566.96     1613.68    571.36 o 
  14   6   4       23.38      127.66    487.68 o 
  15   6   4      176.45       -5.06    693.19 o 
  16   6   4      155.35      591.99    682.68 o 
   1   7   4       34.37      -37.33    855.88 o 
   2   7   4     3712.29     3186.88    594.72 o 
   3   7   4        2.97     -518.43    518.43 o 
   4   7   4      861.27      623.52    502.08 o 
   5   7   4      270.69      789.71    486.13 o 
   6   7   4      766.06     1096.41    546.07 o 
   7   7   4     1748.92     2905.09    603.67 o 
   8   7   4      972.82      914.26    611.06 o 
   9   7   4     2324.58     3560.52    650.38 o 
  10   7   4      137.12       63.83    585.38 o 
  11   7   4      669.52      585.38    681.12 o 
  12   7   4     1082.38     2541.17    720.43 o 
  13   7   4      304.19      812.68    682.68 o 
  14   7   4        1.65      114.82    693.19 o 
  15   7   4      100.06     -695.52    695.52 o 
   0   8   4      898.50      675.67    602.50 o 
   1   8   4      411.63      413.33    428.19 o 
   2   8   4      458.02      741.84    567.86 o 
   3   8   4     1061.03      445.65    614.18 o 
   4   8   4       91.30     -568.25    600.17 o 
   5   8   4        0.28     1170.75    535.56 o 
   6   8   4       26.12      538.67    591.99 o 
   7   8   4      960.99     1007.28    661.66 o 
   8   8   4      182.38     -698.25    698.25 o 
   9   8   4      142.39      367.03    669.45 o 
  10   8   4      147.00     -718.49    735.61 o 
  11   8   4      211.98     -310.20    713.04 o 
  12   8   4      194.96      631.69    711.87 o 
  13   8   4      283.40      625.85    791.66 o 
   1   9   4      415.33      833.93    477.55 o 
   2   9   4      287.44     -674.90    674.90 o 
   3   9   4      164.05     -703.31    703.31 o 
   4   9   4       43.41      596.66    625.08 o 
   5   9   4       85.10      436.31    666.72 o 
   6   9   4      218.48      243.26    702.92 o 
   7   9   4       43.17      596.27    688.13 o 
   8   9   4      296.53      308.65    744.56 o 
   9   9   4       21.80      552.29    690.85 o 
  10   9   4       10.51     -370.14    764.41 o 
   0  10   4       58.64        8.56    684.24 o 
   1  10   4       17.17       36.66    647.46 o 
   2  10   4       25.73      704.86    685.40 o 
   3  10   4       64.17     -143.23    707.98 o 
   4  10   4       25.96     1405.84    677.62 o 
   5  10   4       22.95     1794.66    688.52 o 
   6  10   4        4.64      461.22    734.45 o 
   7  10   4        0.19     -159.97    736.00 o 
   1   1   5       85.91      181.88     87.84 o 
   2   1   5    16037.00    15819.63    522.87 o 
   3   1   5      661.94      570.27    146.34 o 
   4   1   5    11653.71    11390.72    370.88 o 
   5   1   5    13811.01    13254.00    560.86 o 
   6   1   5       66.46      218.81    332.97 o 
   7   1   5     6315.69     5810.50    243.84 o 
   8   1   5        2.71     -172.99    185.53 o 
   9   1   5     4416.88     4042.02    271.98 o 
  10   1   5      746.68      751.20    244.35 o 
  11   1   5     5800.70     5327.64    341.33 o 
  12   1   5        6.54      228.16    336.67 o 
  13   1   5     3984.20     3552.26    376.35 o 
  14   1   5     1625.75     1713.93    580.51 o 
  15   1   5     1365.16     1628.54    421.71 o 
  16   1   5     2408.65     2250.60    439.65 o 
  17   1   5      147.31      -49.41    447.73 o 
  18   1   5      276.62      306.57    449.15 o 
  19   1   5       42.56      305.05    476.68 o 
   0   2   5     3563.80     3680.79    289.96 o 
   1   2   5       39.64      210.22    148.63 o 
   2   2   5    10071.56    10200.11    502.86 o 
   3   2   5      115.04      321.10    210.56 o 
   4   2   5    11845.45    12251.26    660.49 o 
   5   2   5    16409.06    17116.04    811.51 o 
   6   2   5      527.97      478.34    229.25 o 
   7   2   5    26535.93    22774.81    943.84 o 
   8   2   5     1045.12     1813.73    262.72 o 
   9   2   5     2636.52     2459.44    345.62 o 
  10   2   5     5670.75     5707.81    424.63 o 
  11   2   5     4676.69     4739.45    480.68 o 
  12   2   5      743.18      810.34    383.76 o 
  13   2   5     5122.33     4904.09    534.00 o 
  14   2   5      234.33       44.76    467.45 o 
  15   2   5      443.11     -408.67    537.11 o 
  16   2   5      404.13      728.22    529.72 o 
  17   2   5       14.04      155.69    626.24 o 
  18   2   5      162.25      823.19    606.78 o 
  19   2   5      219.81      924.77    729.00 o 
   1   3   5    22274.24    21815.27    717.90 o 
   2   3   5    34091.36    38026.13   1635.08 o 
   3   3   5     7345.45     7449.93    448.37 o 
   4   3   5     7707.19     7785.43    395.83 o 
   5   3   5       76.30      -10.90    258.44 o 
   6   3   5     1892.41     2069.84    285.68 o 
   7   3   5        0.68      122.99    252.21 o 
   8   3   5     1923.74     2014.18    295.80 o 
   9   3   5      578.64      421.13    293.08 o 
  10   3   5     2210.29     1790.38    368.97 o 
  11   3   5      111.35      361.19    333.56 o 
  12   3   5     3799.91     3495.91    470.56 o 
  13   3   5      114.73     -438.25    438.25 o 
  14   3   5      646.99       38.92    500.53 o 
  15   3   5      146.25     -365.47    528.94 o 
  16   3   5     3099.72     4166.53    634.42 o 
  17   3   5      235.18     1024.80    603.67 o 
  18   3   5      416.14     -195.38    675.67 o 
  19   3   5      943.38     1022.07    741.45 o 
   0   4   5     8106.09     7858.99    469.00 o 
   1   4   5     3666.98     3961.32    278.63 o 
   2   4   5     1456.51     1052.43    346.40 o 
   3   4   5    20969.40    19527.21    928.27 o 
   4   4   5       39.86      144.01    315.65 o 
   5   4   5       22.80      389.99    329.66 o 
   6   4   5       49.59      268.56    323.44 o 
   7   4   5     3821.07     2594.49    421.91 o 
   8   4   5     1610.04     1389.88    354.18 o 
   9   4   5      342.60      714.98    322.66 o 
  10   4   5     3835.64     3550.01    416.85 o 
  11   4   5     2875.91     3021.07    416.46 o 
  12   4   5      996.64      785.82    430.47 o 
  13   4   5      123.63     -444.87    444.87 o 
  14   4   5        7.98     -144.79    463.16 o 
  15   4   5      909.02     1590.71    555.80 o 
  16   4   5       36.63     -170.09    585.38 o 
  17   4   5     1134.25      544.12    684.63 o 
  18   4   5      302.54     1183.21    675.67 o 
   1   5   5      450.25      951.89    272.62 o 
   2   5   5      101.38       66.56    389.60 o 
   3   5   5     1804.16     1631.58    454.99 o 
   4   5   5      212.16      172.81    392.72 o 
   5   5   5     3052.82     2944.01    465.89 o 
   6   5   5     5841.40     5803.95    576.42 o 
   7   5   5        1.94       87.18    410.23 o 
   8   5   5     3950.91     3523.16    543.73 o 
   9   5   5     1198.83     2052.32    453.04 o 
  10   5   5        5.21      203.95    421.91 o 
  11   5   5      251.81      655.82    410.23 o 
  12   5   5     2533.39     2011.84    475.23 o 
  13   5   5       23.83      103.14    450.71 o 
  14   5   5     1210.19     1310.48    536.34 o 
  15   5   5      372.00      918.54    578.37 o 
  16   5   5        0.38     -598.22    598.22 o 
  17   5   5      135.80      525.05    722.77 o 
   0   6   5      293.02      440.98    440.98 o 
   1   6   5     1345.59     1427.03    329.94 o 
   2   6   5        3.04     -462.00    462.00 o 
   3   6   5     2923.83     2543.12    545.68 o 
   4   6   5      444.65     1021.68    466.67 o 
   5   6   5     1318.26     1274.67    486.13 o 
   6   6   5     1972.49     3336.33    517.26 o 
   7   6   5       11.43      398.55    509.87 o 
   8   6   5     1819.80     2623.69    576.04 o 
   9   6   5        4.65     -552.29    552.29 o 
  10   6   5     1160.65      916.99    576.42 o 
  11   6   5       56.91     -580.71    580.71 o 
  12   6   5      707.53      796.72    558.52 o 
  13   6   5       10.62      567.86    493.13 o 
  14   6   5      496.67     1098.36    532.05 o 
  15   6   5      446.72     1361.47    527.77 o 
  16   6   5      186.85     1245.48    626.24 o 
   1   7   5      488.98      688.74    365.17 o 
   2   7   5        1.31     -526.22    526.22 o 
   3   7   5      188.49     -398.94    524.27 o 
   4   7   5       31.55      529.72    514.54 o 
   5   7   5       16.98     -468.22    532.44 o 
   6   7   5       44.62      700.58    527.38 o 
   7   7   5        4.23     -136.61    573.70 o 
   8   7   5      146.12      512.59    586.54 o 
   9   7   5       49.90     -425.80    619.63 o 
  10   7   5       81.58      686.96    615.74 o 
  11   7   5      458.99     1056.71    641.42 o 
  12   7   5        2.27      605.23    662.44 o 
  13   7   5      127.20     -397.39    722.38 o 
  14   7   5       69.65      957.08    660.11 o 
   0   8   5      179.26     -128.83    629.75 o 
   1   8   5      307.52      680.56    409.64 o 
   2   8   5      439.59     1919.99    622.35 o 
   3   8   5      988.02     1361.47    666.33 o 
   4   8   5      397.37      491.19    629.36 o 
   5   8   5        3.45      -77.45    642.20 o 
   6   8   5      202.98     1500.03    597.05 o 
   7   8   5      135.35     1120.54    670.22 o 
   8   8   5      126.78      477.56    707.98 o 
   9   8   5       23.20     -693.97    693.97 o 
  10   8   5        2.84      129.22    718.10 o 
  11   8   5      128.34     1386.38    681.90 o 
  12   8   5       24.67     -785.43    785.43 o 
   1   9   5       25.73      973.14    442.60 o 
   2   9   5      195.77     1486.02    630.53 o 
   3   9   5       73.34     -117.54    722.77 o 
   4   9   5       38.58      147.90    681.90 o 
   5   9   5      114.72     1573.20    678.01 o 
   6   9   5      640.55     -250.26    754.30 o 
   7   9   5        0.23      892.85    681.90 o 
   8   9   5      308.77     -103.92    758.97 o 
   9   9   5       53.21     -603.28    774.14 o 
  10   9   5       57.30     -881.57    881.57 o 
   0  10   5      463.83      121.43    723.94 o 
   1  10   5      128.20       50.47    503.73 o 
   2  10   5      133.94     1085.13    702.53 o 
   3  10   5      295.37     1338.89    686.18 o 
   4  10   5        1.01     -723.55    747.68 o 
   5  10   5        3.74      -15.96    757.02 o 
   0   0   6     1083.42     1598.11    205.50 o 
   1   0   6    20517.49    21346.71    697.96 o 
   2   0   6     6230.11     5569.25    374.03 o 
   3   0   6    42622.29    42286.06   1637.03 o 
   4   0   6    29809.81    28846.53   1219.02 o 
   5   0   6    12986.61    13668.39    629.75 o 
   6   0   6    13616.53    13817.85    559.69 o 
   7   0   6      862.04     1137.67    267.78 o 
   8   0   6       84.64      567.47    265.83 o 
   9   0   6      129.29     -133.89    310.20 o 
  10   0   6     1665.76     1820.74    368.58 o 
  11   0   6     1879.52     2141.06    425.02 o 
  12   0   6      846.31     1094.08    409.84 o 
  13   0   6      583.68      653.10    458.49 o 
  14   0   6     5179.02     6205.61    577.59 o 
  15   0   6     7334.35     8156.35    674.12 o 
  16   0   6     1325.22      804.89    621.96 o 
  17   0   6     3119.64     3727.88    677.62 o 
  18   0   6       12.93      620.79    614.18 o 
  19   0   6       76.71      439.42    658.94 o 
   1   1   6     2819.16     2859.22    175.89 o 
   2   1   6     1473.34     1560.69    160.54 o 
   3   1   6     1710.99     1791.65    271.87 o 
   4   1   6     2412.29     2468.76    185.73 o 
   5   1   6     9807.02     9332.74    347.86 o 
   6   1   6    22695.24    23642.85   1109.06 o 
   7   1   6      889.87     1164.59    207.45 o 
   8   1   6     9297.54     9323.13    379.09 o 
   9   1   6     1857.75     1325.29    238.27 o 
  10   1   6      396.30      407.67    240.79 o 
  11   1   6      723.74      812.34    268.33 o 
  12   1   6     4198.75     4616.75    344.86 o 
  13   1   6      736.62     1108.73    322.14 o 
  14   1   6     1199.59     1556.00    345.79 o 
  15   1   6     1443.07     1518.18    875.73 o 
  16   1   6        5.42      915.85    666.72 o 
  17   1   6        0.73     -459.06    703.89 o 
  18   1   6       81.35      594.06    458.78 o 
  19   1   6      368.78     1236.37    520.38 o 
   0   2   6    30637.38    34776.20   1498.47 o 
   1   2   6      111.88      695.26    284.13 o 
   2   2   6     6783.43     6570.31    347.96 o 
   3   2   6     2810.94     2757.96    278.68 o 
   5   2   6      382.06      476.79    233.14 o 
   6   2   6       32.15      179.82    228.08 o 
   7   2   6     3850.71     4247.09    332.78 o 
   8   2   6     3546.38     3471.00    343.29 o 
   9   2   6        7.61      229.25    281.40 o 
  10   2   6     3374.51     3336.72    394.66 o 
  11   2   6     1954.74     2599.94    386.10 o 
  12   2   6      560.79      307.87    380.26 o 
  13   2   6      333.97      832.14    415.68 o 
  14   2   6      105.07      783.10    433.97 o 
  15   2   6       26.29     -145.18    512.59 o 
  16   2   6       97.07     1098.36    516.10 o 
  17   2   6      215.53     -164.64    590.44 o 
  18   2   6      539.84     -404.78    679.57 o 
  19   2   6        1.55     -732.11    732.11 o 
   1   3   6     2100.17     1948.68    490.60 o 
   2   3   6     6038.22     6974.70    382.99 o 
   3   3   6       94.64     -142.84    271.67 o 
   4   3   6     5241.01     5303.42    371.31 o 
   5   3   6       48.74     -285.29    285.29 o 
   6   3   6     3587.63     3336.72    346.79 o 
   7   3   6     1268.21     1377.43    296.97 o 
   8   3   6      746.13      740.28    299.69 o 
   9   3   6     3332.34     3004.73    369.75 o 
  10   3   6        3.41     -225.35    347.96 o 
  11   3   6     1233.85     1310.87    386.49 o 
  12   3   6      146.87      326.55    388.43 o 
  13   3   6      261.07      355.74    419.96 o 
  14   3   6      645.00      296.58    465.50 o 
  15   3   6       10.32     -126.88    523.10 o 
  16   3   6     1086.86     1277.79    564.36 o 
  17   3   6       29.90     -577.20    577.20 o 
  18   3   6      202.86     1736.67    646.48 o 
   0   4   6     3872.62     3818.18    400.89 o 
   1   4   6     1978.53     2258.31    267.95 o 
   2   4   6      362.79      629.36    338.23 o 
   3   4   6     8674.22     9884.46    583.82 o 
   4   4   6       44.69      897.14    313.32 o 
   5   4   6     3579.66     3179.09    411.01 o 
   6   4   6      184.60      226.91    364.30 o 
   7   4   6     2299.89     2445.04    371.31 o 
   8   4   6     3224.67     3574.14    397.39 o 
   9   4   6      799.80      782.32    377.93 o 
  10   4   6     1217.16     1543.62    366.25 o 
  11   4   6        6.91      -14.01    362.36 o 
  12   4   6       21.74      363.53    381.43 o 
  13   4   6      846.29      917.38    436.31 o 
  14   4   6        0.70      596.66    442.15 o 
  15   4   6     1853.39     1858.49    544.90 o 
  16   4   6      295.64      238.59    548.01 o 
  17   4   6      616.89       24.91    617.29 o 
   1   5   6     2619.71     2606.20    341.81 o 
   2   5   6       22.48     1067.61    374.03 o 
   3   5   6       95.42     -369.75    437.48 o 
   4   5   6      282.40      148.68    431.64 o 
   5   5   6        3.35      141.28    410.62 o 
   6   5   6     5123.04     4776.03    564.36 o 
   7   5   6     1136.17     1454.88    458.88 o 
   8   5   6     2401.59     2022.35    506.76 o 
   9   5   6     3308.62     3685.46    515.71 o 
  10   5   6      302.96     -446.43    448.37 o 
  11   5   6     1104.76     1569.31    461.61 o 
  12   5   6      438.27     1471.23    436.31 o 
  13   5   6       26.83      359.63    476.79 o 
  14   5   6       99.60      230.80    469.39 o 
  15   5   6        8.14     -556.57    556.57 o 
  16   5   6       10.85      616.12    577.98 o 
  17   5   6      178.17      -26.86    647.65 o 
   0   6   6     3014.86     2886.02    542.17 o 
   1   6   6     1056.05     1015.95    343.87 o 
   2   6   6      301.54      349.51    472.50 o 
   3   6   6      504.07     -113.65    498.19 o 
   4   6   6      272.73      122.99    464.33 o 
   5   6   6      635.82     -223.80    522.71 o 
   6   6   6     1567.27      882.74    542.95 o 
   7   6   6      545.11       85.24    478.34 o 
   8   6   6       19.05     -419.57    490.41 o 
   9   6   6       73.05       47.09    517.26 o 
  10   6   6       14.97     -521.93    521.93 o 
  11   6   6     1149.97      808.01    569.03 o 
  12   6   6       68.18      597.44    487.29 o 
  13   6   6      407.75      574.09    548.01 o 
  14   6   6      695.46     1186.32    544.12 o 
  15   6   6      127.70     -591.99    591.99 o 
   1   7   6       13.69       45.57    642.59 o 
   2   7   6     2487.57     2255.10    612.62 o 
   3   7   6     2048.94     2151.57    623.52 o 
   4   7   6     2143.10     1252.10    634.03 o 
   5   7   6     3276.01     4337.00    659.33 o 
   6   7   6       35.39      -17.51    560.08 o 
   7   7   6      159.90     1418.68    529.72 o 
   8   7   6       78.24      680.73    662.44 o 
   9   7   6      502.23      477.56    620.79 o 
  10   7   6      202.13     1562.69    607.56 o 
  11   7   6       42.06     -567.47    629.36 o 
  12   7   6       38.34      230.80    652.32 o 
  13   7   6      348.40       36.98    697.47 o 
  14   7   6      237.81      138.56    634.81 o 
   0   8   6      399.29      335.89    602.11 o 
   1   8   6       91.89     -460.44    460.44 o 
   2   8   6       18.45      475.62    609.12 o 
   3   8   6        8.58      583.43    637.53 o 
   4   8   6      601.04     1411.68    674.90 o 
   5   8   6      530.36      740.67    670.61 o 
   6   8   6      263.91      797.11    690.07 o 
   7   8   6     1256.49      699.81    726.66 o 
   8   8   6       51.70      997.16    668.67 o 
   9   8   6       95.49      729.39    676.84 o 
  10   8   6      254.62      798.67    734.06 o 
  11   8   6      188.22      912.32    771.42 o 
  12   8   6        7.47     -810.34    810.34 o 
   1   9   6      404.91      780.28    761.11 o 
   2   9   6      115.05      549.96    690.46 o 
   3   9   6      100.84     1340.45    650.76 o 
   4   9   6      124.20     1260.27    686.96 o 
   5   9   6        0.62      854.32    735.22 o 
   6   9   6        9.64       66.94    711.87 o 
   7   9   6        3.38      917.38    749.24 o 
   8   9   6        3.88      324.21    791.27 o 
   9   9   6       25.75     1873.28    772.98 o 
   0  10   6        0.53     -594.72    781.54 o 
   1  10   6        2.49     -212.27    547.05 o 
   2  10   6        2.56     -376.37    716.15 o 
   3  10   6       14.22     -724.71    724.71 o 
   4  10   6        0.02     -277.90    739.50 o 
   1   1   7     4903.95     4581.83    161.04 o 
   2   1   7     1885.53     2163.95    385.71 o 
   3   1   7    19100.10    18534.74    532.88 o 
   4   1   7     3202.24     3165.52    521.35 o 
   5   1   7     8475.24     8084.22    351.07 o 
   6   1   7      323.58      391.88    184.12 o 
   7   1   7      320.87      -95.12    200.92 o 
   8   1   7      280.42      142.42    484.76 o 
   9   1   7     1680.87     1848.08    361.00 o 
  10   1   7      182.84      569.96    301.83 o 
  11   1   7      734.50      642.67    286.85 o 
  12   1   7        8.12      306.10    283.59 o 
  13   1   7      937.45     1077.19    327.81 o 
  14   1   7      482.67      724.81    342.22 o 
  15   1   7     1138.05      896.38    401.07 o 
  16   1   7      538.40     1017.55    390.38 o 
  17   1   7      362.37      170.13    423.64 o 
  18   1   7      134.24     -304.93    956.30 o 
   0   2   7    19800.46    18729.32    881.18 o 
   1   2   7      379.09      340.80    192.87 o 
   2   2   7     7511.19     8085.51    386.88 o 
   3   2   7      246.24       54.10    254.55 o 
   4   2   7     4238.74     4116.32    405.95 o 
   5   2   7     5457.98     5776.70    368.20 o 
   6   2   7    10016.11     9808.17    584.99 o 
   7   2   7     7552.95     7161.13    429.69 o 
   8   2   7      760.56      874.17    306.70 o 
   9   2   7       83.07      334.72    298.14 o 
  10   2   7      638.62      587.32    348.35 o 
  11   2   7     1117.05     1134.95    391.55 o 
  12   2   7     3668.69     4485.68    467.45 o 
  13   2   7      515.32     -280.62    473.28 o 
  14   2   7     3301.49     3193.10    554.63 o 
  15   2   7        5.63     -301.64    507.92 o 
  16   2   7      167.04      327.33    588.88 o 
  17   2   7      228.20      641.81    542.56 o 
  18   2   7      919.62     1766.64    644.54 o 
   1   3   7     6334.21     6576.01    313.58 o 
   2   3   7     3930.29     3525.88    393.11 o 
   3   3   7     1267.22     1620.29    307.09 o 
   4   3   7     2306.24     2224.35    351.46 o 
   5   3   7     2983.81     2859.55    353.41 o 
   6   3   7      971.85      978.48    317.21 o 
   7   3   7     1665.17     1299.19    355.35 o 
   8   3   7      211.10     -324.60    324.60 o 
   9   3   7    12368.35    11337.39    643.37 o 
  10   3   7      263.68     -377.15    377.15 o 
  11   3   7     6218.88     5923.82    500.53 o 
  12   3   7       47.60     -105.87    419.96 o 
  13   3   7        6.26      321.49    409.45 o 
  14   3   7      367.66      243.26    465.89 o 
  15   3   7      163.04      542.17    465.89 o 
  16   3   7     1012.83     2097.86    543.34 o 
  17   3   7      229.21     -321.10    653.10 o 
  18   3   7       78.30     -207.45    634.81 o 
   0   4   7     7435.80     7878.84    484.96 o 
   1   4   7      309.14      -52.81    305.34 o 
   2   4   7      881.97     1296.08    345.23 o 
   3   4   7       73.96      170.48    322.27 o 
   4   4   7     1694.75     1461.11    385.32 o 
   5   4   7      171.32      235.86    334.33 o 
   6   4   7      548.53      -45.15    360.80 o 
   7   4   7     1853.32     1204.61    390.77 o 
   8   4   7     7692.36     7303.58    525.44 o 
   9   4   7       22.47      139.73    368.58 o 
  10   4   7     6988.63     6140.62    528.16 o 
  11   4   7      224.46     -357.30    408.67 o 
  12   4   7      653.01      383.76    418.40 o 
  13   4   7      125.31     1082.40    435.53 o 
  14   4   7      552.86      591.99    462.00 o 
  15   4   7       59.46       15.96    504.81 o 
  16   4   7       46.27      394.27    532.44 o 
  17   4   7        1.91     -609.12    609.12 o 
   1   5   7     5942.16     5860.19    418.50 o 
   2   5   7      507.53      509.48    427.75 o 
   3   5   7      128.51      426.97    394.66 o 
   4   5   7      105.12       75.51    419.57 o 
   5   5   7     2764.68     2713.59    502.47 o 
   6   5   7     2266.13     2483.96    493.91 o 
   7   5   7     1987.95     1742.90    491.19 o 
   8   5   7      535.77     -108.98    465.89 o 
   9   5   7       63.75      785.43    448.76 o 
  10   5   7      437.71      857.05    457.33 o 
  11   5   7      101.47     -458.10    476.01 o 
  12   5   7      321.00      350.68    499.36 o 
  13   5   7     1310.47      816.18    520.77 o 
  14   5   7        5.81       39.70    540.23 o 
  15   5   7      694.29     1689.57    563.58 o 
  16   5   7       26.47     -454.99    625.47 o 
   0   6   7     1231.36      925.94    511.43 o 
   1   6   7       52.75      389.11    701.95 o 
   2   6   7     1430.02     1180.48    507.53 o 
   3   6   7      568.82      649.21    479.51 o 
   4   6   7     2859.24     2866.94    548.40 o 
   5   6   7      709.69      -41.65    538.28 o 
   6   6   7      809.74     1345.51    508.70 o 
   7   6   7      357.31      242.87    479.12 o 
   8   6   7        4.27      237.81    523.49 o 
   9   6   7        1.50     -518.82    518.82 o 
  10   6   7      589.31     -151.01    550.35 o 
  11   6   7        2.58     -548.79    548.79 o 
  12   6   7       65.15      375.98    504.81 o 
  13   6   7       59.10     -543.73    543.73 o 
  14   6   7      123.71      167.75    550.74 o 
  15   6   7      107.98     -214.46    583.43 o 
   1   7   7       22.74       75.59    386.09 o 
   2   7   7      339.99     -298.53    558.52 o 
   3   7   7      138.31      134.67    581.87 o 
   4   7   7      359.49     -525.83    593.55 o 
   5   7   7        2.80      454.99    562.02 o 
   6   7   7       82.00      135.06    576.04 o 
   7   7   7       15.27      499.75    570.98 o 
   8   7   7      110.87     -338.23    603.67 o 
   9   7   7       17.58      298.14    607.56 o 
  10   7   7      120.03      346.79    607.56 o 
  11   7   7        5.20     1458.38    610.29 o 
  12   7   7       42.29     -618.07    676.06 o 
  13   7   7        3.66     -133.89    637.92 o 
   0   8   7      107.29      353.41    628.97 o 
   1   8   7        0.42     -284.16    633.64 o 
   2   8   7      300.36      344.84    659.72 o 
   3   8   7       37.36      145.18    656.99 o 
   4   8   7      739.86     -220.29    739.89 o 
   5   8   7       25.29     -531.28    651.15 o 
   6   8   7      163.25     -730.55    730.55 o 
   7   8   7       74.23     1085.52    664.78 o 
   8   8   7      171.10     -483.79    716.54 o 
   9   8   7       15.86     -537.11    729.00 o 
  10   8   7       35.60     -319.54    734.45 o 
  11   8   7        0.92      836.03    764.03 o 
   1   9   7      435.40      237.25    540.42 o 
   2   9   7       25.82     -450.32    726.66 o 
   3   9   7       20.05     1491.08    627.02 o 
   4   9   7       11.52      710.70    698.25 o 
   5   9   7      266.08      650.38    773.37 o 
   6   9   7       72.45     -270.89    764.41 o 
   7   9   7       57.88      108.59    754.30 o 
   8   9   7       13.72     -101.20    797.11 o 
   0   0   8     6404.72     6436.81    364.30 o 
   1   0   8     1389.63     1358.26    196.30 o 
   2   0   8     9056.18     8295.69    386.10 o 
   3   0   8      642.40      513.76    258.05 o 
   4   0   8    33970.51    33475.84   1387.93 o 
   5   0   8      659.96     1026.74    276.34 o 
   6   0   8     7327.42     7040.87    401.67 o 
   7   0   8      261.53      185.27    308.65 o 
   8   0   8     5091.50     5340.39    428.91 o 
   9   0   8      166.57      -50.21    319.93 o 
  10   0   8    10891.01     9697.25    555.80 o 
  11   0   8       20.13     -149.46    380.65 o 
  12   0   8       79.90     -172.42    427.36 o 
  13   0   8        8.52     -134.28    428.13 o 
  14   0   8     1879.27     2510.81    551.90 o 
  15   0   8       29.83      570.98    506.37 o 
  16   0   8     1545.44     1515.21    610.68 o 
  17   0   8        8.44     -337.45    607.17 o 
  18   0   8        9.49      473.28    644.93 o 
   1   1   8    21765.19    21602.73    940.76 o 
   2   1   8      174.49      159.61    176.42 o 
   3   1   8      335.79     1067.04    546.65 o 
   4   1   8      233.13      281.36    237.03 o 
   5   1   8     9810.27    10064.35    366.81 o 
   6   1   8        0.42     -144.05    206.26 o 
   7   1   8     1332.92     1229.58    229.46 o 
   8   1   8       57.53      180.15    226.36 o 
   9   1   8      298.17      338.42    235.73 o 
  10   1   8        4.80       10.75    262.81 o 
  11   1   8      363.43     1077.03    304.36 o 
  12   1   8        1.11      -48.72    327.13 o 
  13   1   8     4392.29     3895.91    401.98 o 
  14   1   8      303.69       60.91    356.80 o 
  15   1   8     1610.18      865.14    418.45 o 
  16   1   8        9.53      701.00    996.39 o 
  17   1   8      259.76      174.64    631.89 o 
  18   1   8       67.03      157.28    449.43 o 
   0   2   8    12976.72    13727.16    744.56 o 
   1   2   8       98.14      -42.65    215.17 o 
   2   2   8     3849.86     4193.38    346.79 o 
   3   2   8      362.22      579.93    272.84 o 
   4   2   8       59.70      442.54    269.34 o 
   5   2   8      394.49      115.60    288.41 o 
   6   2   8       10.96       20.63    300.47 o 
   7   2   8        9.21      386.49    293.86 o 
   8   2   8     1928.72     2648.21    368.20 o 
   9   2   8      541.50      521.16    358.47 o 
  10   2   8     4330.90     4463.50    449.54 o 
  11   2   8        2.54      411.40    374.42 o 
  12   2   8      322.24      926.72    410.23 o 
  13   2   8      121.66      -77.45    437.48 o 
  14   2   8       51.83      194.61    483.79 o 
  15   2   8      188.95      570.59    505.59 o 
  16   2   8       64.03     -223.02    581.10 o 
  17   2   8        0.79      721.99    583.04 o 
   1   3   8      406.56      403.92    234.30 o 
   2   3   8      315.66      326.94    312.93 o 
   3   3   8      173.52       12.45    311.76 o 
   4   3   8      509.65      553.07    319.15 o 
   5   3   8      128.77      384.93    302.42 o 
   6   3   8      120.14      239.76    325.77 o 
   7   3   8     1669.16     1017.79    372.87 o 
   8   3   8       37.94      -39.31    352.63 o 
   9   3   8     3417.83     3964.14    437.09 o 
  10   3   8        9.51     -182.15    373.26 o 
  11   3   8     4434.34     4616.85    486.13 o 
  12   3   8       47.88       98.47    423.46 o 
  13   3   8      885.57     1097.19    435.14 o 
  14   3   8      106.05     -193.83    499.75 o 
  15   3   8        2.83      -98.08    514.93 o 
  16   3   8       29.53     -462.39    577.98 o 
  17   3   8       49.96      -52.93    615.35 o 
   0   4   8      758.86     1313.59    368.58 o 
   1   4   8        3.72      -96.33    355.74 o 
   2   4   8     1239.49     1175.03    388.05 o 
   3   4   8       38.61      544.12    359.24 o 
   4   4   8       92.58      798.67    358.85 o 
   5   4   8       62.93      268.56    354.96 o 
   6   4   8     1505.46     1150.12    397.39 o 
   7   4   8      150.87      224.97    340.17 o 
   8   4   8     2341.05     2506.53    437.48 o 
   9   4   8       25.76     -386.10    386.10 o 
  10   4   8     4403.11     4622.68    500.53 o 
  11   4   8       14.17       28.02    389.99 o 
  12   4   8     1679.73      941.12    470.56 o 
  13   4   8        6.18      311.76    445.26 o 
  14   4   8      145.75      524.66    465.11 o 
  15   4   8        6.98      -17.13    505.20 o 
  16   4   8        7.53     -578.37    578.37 o 
   1   5   8     8424.51     8810.51    461.46 o 
   2   5   8       12.59      255.71    442.54 o 
   3   5   8     1072.99     1525.72    472.89 o 
   4   5   8      329.20     -223.41    457.71 o 
   5   5   8      289.53      -27.63    445.26 o 
   6   5   8       34.17      330.05    431.25 o 
   7   5   8      150.19     -248.71    475.62 o 
   8   5   8        0.29      -82.51    465.50 o 
   9   5   8      879.19      795.16    481.46 o 
  10   5   8        5.12      293.47    464.72 o 
  11   5   8        2.72      438.64    495.08 o 
  12   5   8       37.02      451.10    482.24 o 
  13   5   8      608.22      392.33    521.55 o 
  14   5   8        1.11       32.30    517.26 o 
  15   5   8       19.26      121.82    582.65 o 
   0   6   8     2963.55     2199.44    572.14 o 
   1   6   8       32.70       45.88    560.08 o 
   2   6   8      107.87      860.94    496.25 o 
   3   6   8      273.48      710.31    507.92 o 
   4   6   8     3404.25     3464.00    563.19 o 
   5   6   8      465.33      628.58    549.96 o 
   6   6   8      963.32      -13.62    570.98 o 
   7   6   8      123.12      758.97    510.26 o 
   8   6   8      387.76      825.91    498.58 o 
   9   6   8      255.95      328.89    530.11 o 
  10   6   8      478.38     -389.99    562.41 o 
  11   6   8       28.95      750.79    542.95 o 
  12   6   8      165.18      -94.58    549.57 o 
  13   6   8      149.79     -402.45    562.02 o 
  14   6   8      460.50      -91.08    611.84 o 
   1   7   8      192.72      493.76    485.74 o 
   2   7   8       38.19      542.17    558.13 o 
   3   7   8     1377.99     1201.89    661.66 o 
   4   7   8      235.69     1090.58    564.36 o 
   5   7   8     1996.00     2469.95    659.33 o 
   6   7   8      116.37     -578.37    578.37 o 
   7   7   8       25.99      631.69    595.50 o 
   8   7   8       31.58     -260.77    584.60 o 
   9   7   8      942.75      574.09    630.14 o 
  10   7   8        1.04     -326.16    642.20 o 
  11   7   8      279.51      664.78    611.45 o 
  12   7   8        2.64      713.43    606.00 o 
   0   8   8     1768.24     1364.58    757.41 o 
   1   8   8        4.16     -234.25    737.95 o 
   2   8   8      275.67      191.10    686.57 o 
   3   8   8        0.09     -730.55    730.55 o 
   4   8   8      230.14      766.75    674.51 o 
   5   8   8       20.39     -336.28    686.96 o 
   6   8   8      347.71      944.23    671.78 o 
   7   8   8        0.52     -720.82    720.82 o 
   8   8   8       38.44      341.34    731.33 o 
   9   8   8        9.11      357.30    707.59 o 
  10   8   8       19.51     -226.52    739.89 o 
   1   9   8      134.07      822.74    538.28 o 
   2   9   8        7.80      195.38    781.54 o 
   3   9   8        8.27       -1.17    707.98 o 
   4   9   8       22.38        5.84    753.52 o 
   5   9   8       87.09     -600.95    748.85 o 
   6   9   8       17.70      432.42    765.19 o 
   1   1   9     2813.63     3017.25    171.97 o 
   2   1   9     1673.42     1847.85    255.52 o 
   3   1   9     5218.76     4915.77    283.14 o 
   4   1   9     3372.75     2757.55    257.65 o 
   5   1   9     4157.71     3503.58    379.68 o 
   6   1   9     1288.02     1340.42    253.04 o 
   7   1   9      622.53      915.62    237.92 o 
   8   1   9      239.11       25.80    318.57 o 
   9   1   9      168.28       98.37    266.41 o 
  10   1   9        2.62       -7.57    270.71 o 
  11   1   9        5.42      373.57    276.93 o 
  12   1   9       41.73      265.73    307.64 o 
  13   1   9      263.86      579.91    342.73 o 
  14   1   9      149.93      375.91    354.97 o 
  15   1   9      627.39     1032.44    395.13 o 
  16   1   9      418.88      387.28    419.46 o 
  17   1   9       64.55      289.09    862.50 o 
   0   2   9    10458.83    10064.66    532.44 o 
   1   2   9       10.74      116.61    217.13 o 
   2   2   9      685.93      765.58    338.23 o 
   3   2   9      678.67      835.25    325.77 o 
   4   2   9     3787.45     3471.78    419.18 o 
   5   2   9     3160.82     2563.75    387.27 o 
   6   2   9     2671.77     2654.04    365.08 o 
   7   2   9     6762.91     5782.54    474.84 o 
   8   2   9       36.69     -219.91    352.24 o 
   9   2   9      288.74      440.20    378.32 o 
  10   2   9        8.09     -337.06    404.78 o 
  11   2   9      574.90      631.69    427.36 o 
  12   2   9     1898.90     1246.26    475.23 o 
  13   2   9     1489.21      700.58    514.93 o 
  14   2   9     2124.79     1925.83    550.35 o 
  15   2   9      384.93      923.99    537.89 o 
  16   2   9       15.05      -45.15    554.63 o 
  17   2   9      102.99      511.43    635.59 o 
   1   3   9     2096.51     2019.09    641.03 o 
   2   3   9     2241.00     2528.33    405.17 o 
   3   3   9      534.45      872.23    363.91 o 
   4   3   9      985.48      878.45    375.20 o 
   5   3   9     3038.51     2787.93    393.49 o 
   6   3   9      437.26      182.15    346.79 o 
   7   3   9     2179.39     2414.68    408.67 o 
   8   3   9       53.56       97.30    364.69 o 
   9   3   9    10025.50     9164.02    604.84 o 
  10   3   9       26.67      291.13    381.04 o 
  11   3   9     2238.72     2839.70    474.45 o 
  12   3   9      173.82     -456.55    456.55 o 
  13   3   9        0.64      -44.76    445.65 o 
  14   3   9        0.92      683.46    485.74 o 
  15   3   9       56.44     -171.25    526.61 o 
  16   3   9      409.56      -22.96    606.39 o 
   0   4   9     9933.59    11088.68    622.35 o 
   1   4   9      265.99       15.85    281.33 o 
   2   4   9     2347.06     1729.27    468.61 o 
   3   4   9     1800.09     2408.45    430.47 o 
   4   4   9      393.25     1095.64    379.48 o 
   5   4   9      677.57      658.55    417.63 o 
   6   4   9       54.35     -196.16    405.95 o 
   7   4   9      102.91      229.25    389.60 o 
   8   4   9      796.00      340.17    419.96 o 
   9   4   9      126.20     -296.97    402.84 o 
  10   4   9     2069.77     2391.33    467.06 o 
  11   4   9        2.69      427.36    425.02 o 
  12   4   9       26.07      379.09    428.52 o 
  13   4   9        8.77     -473.28    473.28 o 
  14   4   9      470.24      781.93    523.88 o 
  15   4   9       33.90      702.92    501.70 o 
   1   5   9     1005.74      996.16    330.67 o 
   2   5   9       22.49      453.43    453.43 o 
   3   5   9      299.66      270.89    479.90 o 
   4   5   9      506.67      398.17    463.94 o 
   5   5   9     1795.51     1798.16    532.05 o 
   6   5   9     2370.26     2335.28    525.05 o 
   7   5   9      282.55     -124.16    493.13 o 
   8   5   9     1037.18     1095.25    514.93 o 
   9   5   9       47.23      853.54    463.94 o 
  10   5   9       12.96     -297.36    503.25 o 
  11   5   9        3.20     -251.43    513.37 o 
  12   5   9      513.77      760.52    507.53 o 
  13   5   9      412.26     1732.39    546.84 o 
  14   5   9      365.37      391.94    581.87 o 
   0   6   9      523.33      558.91    550.74 o 
   1   6   9       73.39      474.91    366.26 o 
   2   6   9      927.89      931.00    560.86 o 
   3   6   9      524.33      706.42    535.17 o 
   4   6   9     1221.40     1145.07    577.20 o 
   5   6   9      731.09      696.69    551.52 o 
   6   6   9      609.07      -12.07    567.47 o 
   7   6   9      191.13     -574.09    574.09 o 
   8   6   9       51.59      570.98    533.22 o 
   9   6   9        2.55     -460.83    564.75 o 
  10   6   9      194.37      391.55    602.11 o 
  11   6   9       10.73      -86.41    576.81 o 
  12   6   9       11.67      185.27    599.78 o 
  13   6   9        2.80      142.84    626.63 o 
   1   7   9      288.56      138.93    421.40 o 
   2   7   9       12.79       32.30    541.78 o 
   3   7   9      130.61     1124.05    606.00 o 
   4   7   9        8.37      440.59    590.83 o 
   5   7   9        1.82     -586.93    619.24 o 
   6   7   9        0.14     -262.72    625.08 o 
   7   7   9      132.77     1511.31    552.68 o 
   8   7   9       30.63      346.40    607.95 o 
   9   7   9      164.23      698.25    599.00 o 
  10   7   9       53.00     -321.88    643.76 o 
  11   7   9       44.56       77.06    651.54 o 
   0   8   9      115.84     1412.07    637.53 o 
   1   8   9        6.21      311.15    536.14 o 
   2   8   9        1.20      361.58    628.97 o 
   3   8   9       59.96     -154.13    719.27 o 
   4   8   9      260.82      361.58    695.52 o 
   5   8   9      157.16     -339.78    720.82 o 
   6   8   9      103.16       75.12    711.87 o 
   7   8   9       14.38     -589.27    767.53 o 
   8   8   9       14.21      122.21    711.48 o 
   1   9   9       93.71     -727.75    969.53 o 
   2   9   9        0.59     1336.17    711.87 o 
   3   9   9       51.83      -92.24    753.13 o 
   4   9   9       72.29      486.13    757.41 o 
   0   0  10     2107.12     2127.05    352.24 o 
   1   0  10     1939.94     2087.35    246.04 o 
   2   0  10      157.80      -85.24    322.66 o 
   3   0  10     9499.91     8751.85    498.97 o 
   4   0  10     6134.78     6063.55    445.65 o 
   5   0  10     4996.50     4164.97    433.58 o 
   6   0  10     6227.47     6123.88    470.56 o 
   7   0  10       16.17       69.28    362.75 o 
   8   0  10      104.35      526.22    332.00 o 
   9   0  10        2.58      -86.79    365.08 o 
  10   0  10      101.53      727.05    404.00 o 
  11   0  10      147.63     -254.16    441.76 o 
  12   0  10     1695.28     1718.77    522.32 o 
  13   0  10       15.52      449.93    471.34 o 
  14   0  10     1715.22     1332.28    584.60 o 
  15   0  10      805.52      879.62    596.66 o 
  16   0  10        8.45      188.77    598.61 o 
   1   1  10      756.61      600.35    174.42 o 
   2   1  10     1050.89      626.75    231.22 o 
   3   1  10     1356.48     1470.36    244.04 o 
   4   1  10      639.53      752.13    236.01 o 
   5   1  10     1369.68     1475.85    249.52 o 
   6   1  10     4706.04     4670.92    311.16 o 
   7   1  10       14.55      305.90    248.30 o 
   8   1  10     3382.98     2935.03    785.82 o 
   9   1  10      699.60      441.20    298.19 o 
  10   1  10        7.35      -38.07    300.34 o 
  11   1  10      108.54      -94.35    424.05 o 
  12   1  10     2062.66     2845.11    394.86 o 
  13   1  10      631.74     1260.61    894.22 o 
  14   1  10      566.83      891.13    459.86 o 
  15   1  10      372.33     -427.47    427.47 o 
  16   1  10        1.70      264.63    417.92 o 
   0   2  10     1162.60      937.23    391.55 o 
   1   2  10      166.58      242.18    405.95 o 
   2   2  10      648.34      488.85    360.02 o 
   3   2  10     1452.16     1293.74    368.58 o 
   4   2  10       14.66     -367.42    367.42 o 
   5   2  10       13.84      450.32    348.73 o 
   6   2  10      143.65      270.89    361.58 o 
   7   2  10     1936.84     1872.89    419.18 o 
   8   2  10     2533.72     2692.97    435.92 o 
   9   2  10        4.25       39.70    401.67 o 
  10   2  10     2107.63     3500.97    467.45 o 
  11   2  10      344.61      386.49    460.83 o 
  12   2  10      295.28      826.69    475.23 o 
  13   2  10      166.90     -505.20    505.20 o 
  14   2  10       13.80      788.16    504.03 o 
  15   2  10        7.20     -579.93    579.93 o 
  16   2  10       19.60      -27.63    644.15 o 
   1   3  10     2264.11     1959.01    318.54 o 
   2   3  10     1005.45      735.61    414.51 o 
   3   3  10      402.03      822.02    375.20 o 
   4   3  10     1502.09     1989.27    407.12 o 
   5   3  10       16.07      207.06    391.16 o 
   6   3  10     1247.70     1133.00    420.74 o 
   7   3  10       47.84     -246.76    368.58 o 
   8   3  10      121.51     -167.36    403.22 o 
   9   3  10       89.04       80.96    408.28 o 
  10   3  10       13.81     -186.82    428.91 o 
  11   3  10        7.89      822.02    443.31 o 
  12   3  10       74.03      -76.29    473.28 o 
  13   3  10        9.83      680.34    464.33 o 
  14   3  10       78.05      857.83    537.11 o 
  15   3  10       26.08      107.42    540.23 o 
   0   4  10     1565.89     2490.96    456.55 o 
   1   4  10      353.87      186.04    308.45 o 
   2   4  10      481.06      190.33    419.96 o 
   3   4  10     2166.03     2140.28    462.39 o 
   4   4  10        3.44     -187.21    415.68 o 
   5   4  10     1317.24     2032.08    439.42 o 
   6   4  10       19.62      655.43    388.43 o 
   7   4  10      254.39      131.55    434.36 o 
   8   4  10      471.70     1106.92    424.24 o 
   9   4  10      349.85     1752.24    412.96 o 
  10   4  10       51.30      871.06    426.19 o 
  11   4  10        0.75      680.73    462.77 o 
  12   4  10       15.23     -214.46    483.01 o 
  13   4  10      206.06     -310.59    513.76 o 
  14   4  10        0.89      121.43    531.67 o 
   1   5  10     1926.21     3113.27   1126.58 o 
   2   5  10        9.07      325.77    464.72 o 
   3   5  10       80.69     -504.03    504.03 o 
   4   5  10      301.80      605.62    479.90 o 
   5   5  10        0.97     -177.09    486.52 o 
   6   5  10      994.17      346.01    518.82 o 
   7   5  10      165.40      302.03    488.07 o 
   8   5  10      915.98     1457.99    547.23 o 
   9   5  10      391.04      788.94    518.04 o 
  10   5  10        0.11     -211.34    512.98 o 
  11   5  10       47.06     1043.87    532.44 o 
  12   5  10      294.05      -55.66    574.09 o 
  13   5  10       25.76     -288.41    547.23 o 
   0   6  10       46.00      599.78    517.65 o 
   1   6  10      215.24      566.11    382.45 o 
   2   6  10      198.36      839.14    547.62 o 
   3   6  10      292.92     -111.70    584.99 o 
   4   6  10      666.25      471.73    577.20 o 
   5   6  10       13.26      148.29    562.41 o 
   6   6  10      109.46     1113.93    502.47 o 
   7   6  10      300.46     -279.07    572.14 o 
   8   6  10      539.28      118.71    613.40 o 
   9   6  10        8.61     -441.76    611.06 o 
  10   6  10      539.35     1282.46    599.78 o 
  11   6  10      195.13      691.63    604.06 o 
  12   6  10        2.98     -648.82    648.82 o 
   1   7  10      353.51     -449.96    449.96 o 
   2   7  10      937.36      373.64    653.10 o 
   3   7  10      293.15     -576.42    635.20 o 
   4   7  10      692.75      329.66    635.20 o 
   5   7  10      671.48      346.40    635.97 o 
   6   7  10        7.12     -657.38    657.38 o 
   7   7  10       94.29     1041.15    637.14 o 
   8   7  10       54.30      406.73    630.91 o 
   9   7  10        0.93     -561.63    669.06 o 
  10   7  10       12.22      939.95    630.91 o 
   0   8  10       98.91      502.86    700.97 o 
   1   8  10       10.89      -45.39    532.06 o 
   2   8  10        1.65      762.86    742.62 o 
   3   8  10       12.35     -486.91    719.27 o 
   4   8  10      126.41      265.44    730.16 o 
   5   8  10      215.53      -38.92    747.68 o 
   6   8  10       93.72      685.79    694.36 o 
   1   1  11      383.28      296.53    182.88 o 
   2   1  11     1464.82     1593.99    309.81 o 
   3   1  11      285.44      663.78    261.78 o 
   4   1  11     1340.88     1275.58    298.72 o 
   5   1  11     1825.59     2188.81    291.39 o 
   6   1  11      137.93      435.96    272.64 o 
   7   1  11      891.30      415.61    295.44 o 
   8   1  11       38.52       94.58    290.03 o 
   9   1  11      940.59     1733.59    327.09 o 
  10   1  11      345.80     -330.40    330.40 o 
  11   1  11     1589.90     1725.54    370.65 o 
  12   1  11      150.16     -157.34    352.33 o 
  13   1  11     1241.54     1217.61    392.70 o 
  14   1  11       61.57      104.96    392.55 o 
  15   1  11       76.48      240.19    415.68 o 
   0   2  11     1966.63     1746.01    433.97 o 
   1   2  11      318.54      138.99    444.48 o 
   2   2  11     2068.06     2396.00    436.70 o 
   3   2  11      284.84      119.10    407.12 o 
   4   2  11     1292.92     1524.94    441.76 o 
   5   2  11     1056.76     1377.81    416.07 o 
   6   2  11       45.75       53.32    423.46 o 
   7   2  11     1676.43     2281.57    472.50 o 
   8   2  11     1167.57      646.48    465.89 o 
   9   2  11      756.96     -150.24    467.06 o 
  10   2  11      557.70      488.85    479.12 o 
  11   2  11      581.01     1614.46    493.52 o 
  12   2  11       93.00      235.08    495.08 o 
  13   2  11      681.58     1417.90    530.50 o 
  14   2  11       47.24      327.33    541.78 o 
  15   2  11        8.06     -452.27    591.99 o 
   1   3  11     2533.44     3061.02    338.91 o 
   2   3  11     3516.85     2714.37    482.62 o 
   3   3  11      312.42      741.84    422.30 o 
   4   3  11     2424.32     1827.74    462.77 o 
   5   3  11      147.43      -37.36    408.28 o 
   6   3  11      144.37      224.19    397.78 o 
   7   3  11       53.93       71.23    445.65 o 
   8   3  11      331.12     -447.60    447.60 o 
   9   3  11      168.22      576.04    447.98 o 
  10   3  11      222.85     1144.29    444.09 o 
  11   3  11        3.42      804.11    464.33 o 
  12   3  11      338.89      734.06    520.77 o 
  13   3  11      141.09     -541.01    541.01 o 
  14   3  11       49.03      333.17    538.28 o 
   0   4  11     2607.80     2843.59    517.26 o 
   1   4  11      747.37      163.71    598.22 o 
   2   4  11     1009.73      825.13    472.12 o 
   3   4  11      724.85      651.93    456.94 o 
   4   4  11        3.46       96.52    443.70 o 
   5   4  11      498.74      436.70    457.33 o 
   6   4  11        4.66     -422.30    449.93 o 
   7   4  11     2045.84     1164.14    542.95 o 
   8   4  11      290.13      242.09    457.71 o 
   9   4  11      348.65      -78.23    483.40 o 
  10   4  11       36.19      -18.68    479.90 o 
  11   4  11      488.29      649.99    516.49 o 
  12   4  11       40.43     -543.34    543.34 o 
  13   4  11      438.17     -292.30    550.74 o 
   1   5  11      726.51      996.14    386.13 o 
   2   5  11      268.82      993.27    503.25 o 
   3   5  11      768.90     1366.14    506.37 o 
   4   5  11      148.00      984.71    483.40 o 
   5   5  11      325.12      -21.41    553.85 o 
   6   5  11      422.02      795.94    514.15 o 
   7   5  11      113.41      342.12    515.71 o 
   8   5  11      476.70      669.84    554.63 o 
   9   5  11      610.92     1080.46    541.40 o 
  10   5  11       15.74     -308.65    548.79 o 
  11   5  11      118.24      225.74    580.71 o 
  12   5  11      256.69       68.50    595.50 o 
   0   6  11       57.40      530.89    560.08 o 
   1   6  11      182.81     -265.83    426.98 o 
   2   6  11        6.61        7.78    566.31 o 
   3   6  11      586.15      761.69    613.40 o 
   4   6  11       44.26      -61.11    593.94 o 
   5   6  11      196.31       34.25    603.67 o 
   6   6  11      201.41      438.64    582.65 o 
   7   6  11        0.83      128.05    604.84 o 
   8   6  11      379.28      883.51    617.29 o 
   9   6  11        2.79     -625.85    625.85 o 
  10   6  11      284.74      -22.96    652.71 o 
   1   7  11       22.61      231.95    442.03 o 
   2   7  11       42.70     -325.38    662.44 o 
   3   7  11        0.02     -625.85    625.85 o 
   4   7  11      166.89     -177.87    655.82 o 
   5   7  11        0.01     -227.30    662.05 o 
   6   7  11       77.39     -186.04    660.49 o 
   7   7  11        2.20      258.05    651.15 o 
   8   7  11       45.04      377.93    662.83 o 
   0   8  11       14.46      867.17    734.83 o 
   1   8  11       33.84      387.53    511.75 o 
   2   8  11        0.19     1313.21    736.00 o 
   3   8  11        3.50     -278.68    706.81 o 
   0   0  12      425.16     1057.88    373.64 o 
   1   0  12      955.34      973.63    337.64 o 
   2   0  12        3.97      486.91    363.53 o 
   3   0  12     1889.19     1765.47    416.85 o 
   4   0  12       21.46     -167.75    400.50 o 
   5   0  12      755.75      766.36    403.22 o 
   6   0  12       82.76       72.39    413.34 o 
   7   0  12     2677.36     3269.00    462.39 o 
   8   0  12     3221.04     3321.93    520.38 o 
   9   0  12      112.46     -432.42    473.28 o 
  10   0  12     1876.77     3061.55    510.26 o 
  11   0  12     1729.27      268.17    554.63 o 
  12   0  12     1264.36     2340.73    568.64 o 
  13   0  12      389.71      931.39    545.68 o 
  14   0  12      390.53      494.69    604.84 o 
   1   1  12     1486.33     1714.88    214.17 o 
   2   1  12     2018.60     2048.01    310.01 o 
   3   1  12      364.48      -67.84    418.60 o 
   4   1  12      510.48      410.22    284.34 o 
   5   1  12      225.98      249.17    353.79 o 
   6   1  12      770.20     1282.64    307.88 o 
   7   1  12      373.84      267.25    313.29 o 
   8   1  12      724.74      446.94    326.52 o 
   9   1  12      527.99      257.71    336.30 o 
  10   1  12       77.59     -349.53    349.53 o 
  11   1  12        6.05     -178.99    358.67 o 
  12   1  12      521.83     -393.76    393.76 o 
  13   1  12        8.56      -80.04    398.91 o 
  14   1  12        6.97     -168.67    403.52 o 
   0   2  12      643.94     1339.28    441.37 o 
   1   2  12      360.19     -142.34    318.32 o 
   2   2  12      285.66      452.27    428.91 o 
   3   2  12      973.41     1105.75    453.04 o 
   4   2  12      155.19      594.33    417.63 o 
   5   2  12      150.61      588.49    433.19 o 
   6   2  12      532.43      277.12    470.17 o 
   7   2  12      211.59     1581.76    437.09 o 
   8   2  12      471.82      774.53    490.80 o 
   9   2  12       48.29      392.72    476.01 o 
  10   2  12      125.61      281.40    495.86 o 
  11   2  12      118.40      287.24    509.09 o 
  12   2  12        9.92      780.37    532.05 o 
  13   2  12       42.37      133.11    570.59 o 
   1   3  12      987.55      636.81    469.39 o 
   2   3  12       25.89      342.51    428.52 o 
   3   3  12     1019.18     1782.21    473.67 o 
   4   3  12       97.82      220.68    439.42 o 
   5   3  12      261.17      927.11    440.20 o 
   6   3  12      374.34      389.99    467.06 o 
   7   3  12       18.78      103.14    472.12 o 
   8   3  12      197.14       25.30    481.85 o 
   9   3  12      105.57     -475.23    475.23 o 
  10   3  12        0.08      306.70    493.52 o 
  11   3  12       94.76      286.07    491.19 o 
  12   3  12      140.17      332.00    555.41 o 
  13   3  12        0.59      275.56    545.29 o 
   0   4  12     1389.62     2788.32    515.71 o 
   1   4  12       16.81       98.34    336.47 o 
   2   4  12     1309.40     1574.37    504.42 o 
   3   4  12        1.20      368.20    464.33 o 
   4   4  12      314.36     1538.56    449.54 o 
   5   4  12       87.21      103.53    492.35 o 
   6   4  12        6.12     -107.42    496.25 o 
   7   4  12       67.93      695.52    491.19 o 
   8   4  12       83.82     -525.44    525.44 o 
   9   4  12       11.52      112.48    524.27 o 
  10   4  12      182.75     -299.69    546.07 o 
  11   4  12       84.30       52.93    565.92 o 
  12   4  12       94.88     -353.79    599.00 o 
   1   5  12       52.41      330.19    397.00 o 
   2   5  12      285.74      324.60    567.47 o 
   3   5  12        1.96     -158.80    548.40 o 
   4   5  12        2.41     -479.12    559.69 o 
   5   5  12       63.06      775.70    532.44 o 
   6   5  12      604.82     1207.73    582.65 o 
   7   5  12      396.07      -55.27    585.38 o 
   8   5  12      195.76      399.33    592.77 o 
   9   5  12      464.26     1289.85    595.50 o 
  10   5  12       89.65     -117.93    603.67 o 
   0   6  12        9.83      456.55    577.98 o 
   1   6  12      386.60      241.60    461.15 o 
   2   6  12       30.51     -180.21    617.29 o 
   3   6  12      970.69      846.54    613.01 o 
   4   6  12        3.84      298.14    623.13 o 
   5   6  12       83.65       96.91    599.78 o 
   6   6  12       30.24     -257.27    627.02 o 
   7   6  12       59.17     -459.27    634.42 o 
   8   6  12        0.86      584.21    611.45 o 
   1   7  12        3.17      194.29    457.31 o 
   2   7  12      133.13     1075.40    646.48 o 
   3   7  12        2.15     1178.15    634.81 o 
   4   7  12        0.04     -657.77    657.77 o 
   5   7  12       47.07      159.19    611.45 o 
   1   1  13      311.21      344.85    227.26 o 
   2   1  13        0.22     -211.21    548.60 o 
   3   1  13       19.14      104.11    575.26 o 
   4   1  13      433.37      764.92    308.37 o 
   5   1  13       54.50      921.63    320.32 o 
   6   1  13      342.34       95.63    341.09 o 
   7   1  13      258.52      735.02    565.53 o 
   8   1  13      345.36      357.13    348.42 o 
   9   1  13      619.18      542.54    862.30 o 
  10   1  13        1.00       72.54    512.40 o 
  11   1  13      412.05      488.09    387.24 o 
  12   1  13      286.18     -292.25    589.07 o 
   0   2  13     1079.72     1180.09    553.85 o 
   1   2  13      661.68      739.92    356.62 o 
   2   2  13      501.26        9.34    508.31 o 
   3   2  13     2473.16     2609.28    546.07 o 
   4   2  13       51.86      469.78    471.73 o 
   5   2  13      317.10      -24.91    487.29 o 
   6   2  13       41.68      246.76    485.35 o 
   7   2  13      165.51      277.90    513.37 o 
   8   2  13        0.12      -44.37    489.24 o 
   9   2  13      111.93      126.11    498.97 o 
  10   2  13        2.35     -204.73    550.35 o 
  11   2  13      192.45     -563.58    573.70 o 
  12   2  13       18.26      892.08    590.44 o 
   1   3  13      371.25      720.79    871.06 o 
   2   3  13      758.86      525.05    512.59 o 
   3   3  13      472.30     1197.61    507.14 o 
   4   3  13        7.22     -222.24    519.21 o 
   5   3  13      630.32      100.03    524.27 o 
   6   3  13     1073.75      982.37    522.71 o 
   7   3  13       90.92       88.74    515.71 o 
   8   3  13      619.97      788.16    530.50 o 
   9   3  13      153.80      704.48    521.55 o 
  10   3  13       69.41      158.02    522.71 o 
  11   3  13      140.27     1096.80    518.82 o 
   0   4  13      301.32      125.33    546.46 o 
   1   4  13       60.52      -43.20    384.58 o 
   2   4  13       16.19     -342.90    524.66 o 
   3   4  13      162.56      508.70    546.84 o 
   4   4  13      306.09      -43.98    528.16 o 
   5   4  13      141.97      169.31    555.41 o 
   6   4  13      349.51      298.53    584.99 o 
   7   4  13      903.31      799.44    576.42 o 
   8   4  13      131.85     -604.06    604.06 o 
   9   4  13       10.38      156.07    548.79 o 
  10   4  13       14.61      468.22    592.38 o 
   1   5  13      175.63     -249.78    810.54 o 
   2   5  13      869.75      787.38    627.02 o 
   3   5  13       14.38     -182.93    615.35 o 
   4   5  13      483.64      -10.12    621.96 o 
   5   5  13       12.63     -372.09    614.18 o 
   6   5  13       49.62      864.05    584.99 o 
   7   5  13        3.52     1183.21    603.28 o 
   8   5  13        2.82     -637.53    637.53 o 
   0   6  13        0.31      255.32    627.02 o 
   1   6  13        0.22      115.98    457.38 o 
   2   6  13        0.43     -412.96    616.12 o 
   3   6  13        7.00      699.81    597.83 o 
   4   6  13        4.49      239.76    629.75 o 
   5   6  13      131.70       58.77    667.50 o 
   6   6  13       32.95      944.62    607.17 o 
   0   0  14     1970.51     2829.58    502.86 o 
   1   0  14       61.30      570.97    332.76 o 
   2   0  14      570.38     1197.61    491.97 o 
   3   0  14        1.35      295.41    459.66 o 
   4   0  14       18.58       63.44    462.00 o 
   5   0  14      765.13      622.74    504.42 o 
   6   0  14       11.01      498.97    468.61 o 
   7   0  14     1157.78     1243.15    536.34 o 
   8   0  14        6.02     -521.16    521.16 o 
   9   0  14       22.66     -546.46    546.46 o 
  10   0  14      490.86      457.33    574.09 o 
  11   0  14      187.48      561.25    585.77 o 
   1   1  14      336.63      509.65    244.72 o 
   2   1  14      753.40     1417.43    346.11 o 
   3   1  14        6.65      283.41    340.89 o 
   4   1  14      626.94      691.73    354.18 o 
   5   1  14      463.18     -360.63    360.63 o 
   6   1  14        1.07      266.58    344.25 o 
   7   1  14       10.80       99.67    429.50 o 
   8   1  14       10.25     -370.60    370.60 o 
   9   1  14      388.23      928.29    539.06 o 
  10   1  14      210.07     1502.19    971.48 o 
  11   1  14      110.42     -277.00    610.87 o 
   0   2  14        2.83     1482.12    515.71 o 
   1   2  14      165.45      207.36    912.51 o 
   2   2  14      224.87      533.22    523.88 o 
   3   2  14       84.18      361.19    488.07 o 
   4   2  14      865.04     1517.15    556.96 o 
   5   2  14       71.35     -217.96    540.23 o 
   6   2  14      280.59      391.55    551.90 o 
   7   2  14       60.95      990.55    518.04 o 
   8   2  14        1.83      231.97    521.16 o 
   9   2  14       13.87      338.23    551.90 o 
  10   2  14       92.30     -495.47    609.90 o 
   1   3  14       16.94      158.10    374.57 o 
   2   3  14       94.47     -338.23    544.90 o 
   3   3  14        0.09      328.50    537.11 o 
   4   3  14      104.21     -350.29    556.57 o 
   5   3  14       54.75     -542.95    542.95 o 
   6   3  14      206.78      734.06    536.34 o 
   7   3  14      226.47      644.15    564.36 o 
   8   3  14      105.62      719.27    581.87 o 
   9   3  14      169.61     -607.95    607.95 o 
   0   4  14       14.62     -135.84    584.60 o 
   1   4  14        2.40      304.18    393.83 o 
   2   4  14       14.45       65.00    584.21 o 
   3   4  14      150.95      519.60    563.19 o 
   4   4  14       87.80     -587.32    587.32 o 
   5   4  14      336.45     -590.05    590.05 o 
   6   4  14       36.56      501.70    560.47 o 
   7   4  14      239.98      295.41    602.50 o 
   8   4  14       56.34      -12.45    617.68 o 
   1   5  14        4.03      -95.77    779.20 o 
   2   5  14      191.39      528.16    617.29 o 
   3   5  14       11.19      -53.71    662.05 o 
   4   5  14      159.94     -535.17    668.67 o 
   5   5  14      285.01      785.04    607.17 o 
   6   5  14       12.99     -681.90    681.90 o 
   1   1  15      965.15     1603.06    276.06 o 
   2   1  15       35.91      406.43    440.01 o 
   3   1  15      220.01      443.78    381.54 o 
   4   1  15        2.93     -379.88    379.88 o 
   5   1  15        0.11       13.33    381.51 o 
   6   1  15      168.46     -395.93    395.93 o 
   7   1  15        8.38     -246.43    384.33 o 
   8   1  15       12.67     -163.88    536.14 o 
   0   2  15       18.13     1118.60    560.47 o 
   1   2  15       59.70      212.42    389.90 o 
   2   2  15        5.45     -165.80    554.63 o 
   3   2  15       52.16     1106.53    549.96 o 
   4   2  15      247.04      368.58    559.69 o 
   5   2  15       17.89     -346.01    579.93 o 
   6   2  15       11.54       40.87    552.68 o 
   7   2  15       32.31       59.16    602.11 o 
   8   2  15      497.80      731.72    607.95 o 
   1   3  15      232.48      561.58    413.64 o 
   2   3  15       11.08      -65.39    574.09 o 
   3   3  15      151.88      249.87    581.87 o 
   4   3  15       13.73     -581.48    581.48 o 
   5   3  15      374.27      753.52    599.39 o 
   6   3  15      323.77     -645.32    645.32 o 
   7   3  15      124.26      200.44    577.98 o 
   0   4  15      174.63     -633.64    633.64 o 
   1   4  15       98.39     -216.37    570.78 o 
   2   4  15       16.10     -415.29    630.91 o 
   3   4  15      130.20      930.61    589.27 o 
   4   4  15      251.29      167.36    639.87 o 
   0   0  16     1868.49     1484.46    653.49 o 
   1   0  16        1.36     -357.25    406.90 o 
   2   0  16      569.92     -249.87    615.35 o 
   3   0  16       10.43      411.01    581.48 o 
   4   0  16       65.84     -592.77    592.77 o 
   5   0  16       13.18     -169.70    585.77 o 
   1   1  16       22.51      534.57    319.65 o 
   2   1  16        0.04     -272.04    431.22 o 
   3   1  16      123.49     -430.44    430.44 o 
   4   1  16       34.00      326.01    404.87 o 
   5   1  16      110.51       -6.47    563.00 o 
   0   2  16        1.93     -403.61    606.39 o 
   1   2  16        6.60     -439.52    439.52 o 
   2   2  16        5.17     1091.74    572.92 o 
   3   2  16       13.98     -303.98    632.08 o 
   4   2  16      179.06      846.93    614.96 o 
                                                 
